# Supplementary material for: Reverse translation of adverse event reports paves the way for de-risking preclinical off-targets
Source: eLife. 2017 Aug 8;6:e25818. doi: 10.7554/eLife.25818 (PMC5548487; doi:10.7554/eLife.25818)
Supplement: Supplementary file 1. — DOI: http://dx.doi.org/10.7554/eLife.25818.014 [file elife-25818-supp1.xlsx]

## Sheet: similar case_ids
case id 1	case id 2	case id 3	case id 4	case id 5	case id 6	case id 7	case id 8	case id 9	case id 10	case id 11	case id 12	case id 13	case id 14	case id 15	case id 16	case id 17	case id 18
7026164	7029925	7031349
9113240	9113241
10273869	11704633
9113396	9113397
8697276	6823531
8459085	8590200	8599535	8676206
8604369	8673908
8580041	8664775
8580470	8729943
8499587	8709995
8521317	8619574
8499581	8515214	8336817
6092833	6176978
9411052	9411053
8453429	8605906
8463999	8553173	8599509
8505511	8605905	8663843	8717154
8620394	8694465
8715555	8728603
6761711	6762358
7545133	7546975
3042402	3122927
11401819	11399770
10881623	10881940
9189703	9198353
5811443	5839030
7854447	7886814
9141649	9141941
11186992	11200309
3993672	4076449
9212064	9582634
6315229	6596937
7990513	7994646
7433162	7452732
11678959	11651049
10395619	10396054
10213852	10817219
10826068	10827170
11247498	11247511
7393991	7397171
3201410	3246108
10853082	11597974
11452874	11460639
10309514	10309515
10515106	10519078
6865929	6889810
10786729	10818570
11690444	11590668
3855230	3949632
3032526	3033172
9726106	9769211
8795536	9580810	9616323
3195330	3240819
8399355	8301785
8307267	8330998
5774864	6010332
7617341	7671123
6877700	7431528	7455879
7577031	7618418
5872682	6005587
6298448	6359218
10592935	10975689
10711258	10713183
10712938	10713661
11302704	11302940
8380036	8380810
7467395	7927810
8420477	8449342
11625341	11630616
10482161	10484175
10562205	10565728
8477250	8481214
3043438	3043445
5729530	6018818
11611224	11611225
10228651	10654338
10398058	10408918
10182292	10229518
11038462	11079689
11684795	11690622
9915576	9937607
7333525	7396474
3648536	3650988
9441768	9924003
9868517	9868548
8607986	7794916
9628027	9637789
10256907	10263918
3823442	3825510
10985016	11010845	11038641
10542055	10552670
9145803	10308480
4089632	4120901
5794177	5862239
9083653	10796408
6722936	6722955
10327532	10334903	10349570	10354547
3993318	5974553
11431677	10501391
7571530	7571583
7393288	7409245
6376880	6612612	6707716
7013868	8111273
5795764	5822976
7965941	8006980
8417129	8605098
8245080	8249246	8254376	8260845
8880408	8900705
7411739	7418498
9347239	9385188
7433152	7464649
10459483	10473828	10478230	10496302	10505634
3433624	3436163
10934210	10957685
8896084	8915058
9503373	9635493
8123123	8128871
9456275	9574693
9698331	9888514
9246656	9664372
10864944	10877645
7569075	7581572
11293183	11293291
10267147	10575812
4211934	5720371
6290698	6306848
10918298	10918864
11799829	11823105	11812063	11813428	11824391
11223364	11223367
8029230	8307370
9472612	9472613
10519863	10529720	10699966
6262003	8095024
10368835	10370237
8087727	8101291
3420065	3420384
7867456	8114863
10699441	10906888
4056157	4059796
4115190	4120239
6652795	6657901	6680001
8627413	8382224
6314905	6600564
9725933	9754479
7433703	7472734
4159862	5664470
3434877	3436258
3546355	3632012
11100528	11260460
10442071	10445037
6749134	6812241
10233290	10234591	10247722	10254048
9177161	9186840
11514883	11514936
3312529	3574164
5926022	6006462
11121584	11130487
8993786	9590894
6767936	6922009
11779169	11794474
6183639	6238639
8997646	9014531
6910444	6910445
7433149	7464582
6225926	6226604
7536599	7544499	7552411	7552981
6796795	6866157
5725931	5728441
9499451	9593144
11062917	11080935
9157018	9162591
3211831	3280685
3275640	3427553
11402743	11127043
11519761	11519733
11166154	11170571	11178587	11186318	11191742	11192339	11194651	11203141
11213755	11232655
11335932	11335999
8587767	8595578
7512276	7962686
3736009	3751762
10222838	10763620
11518806	11518890
3653440	3653441
6311937	6317212
6918717	7592646
11596623	11617128	11618523
3886450	3894479
7912483	7972982
7431691	7456033
9013749	9024602
6413907	6413908
5677691	5889369
11264198	11264208
6217356	6229083
10908314	11215651
10157688	10188300	10192819
9559265	9559521
7193835	7193882
10932098	10958178
10125303	10131568
9891880	10042425
9774599	9789256
4176428	4183782
5909593	6063730
9342981	9524239
7668873	7732441
11774865	11766249
6482909	7430129
10650911	10663708	10667946
7407203	7412119
10041664	10055909
8312736	8316012
6909339	6911789
8132310	8271824
9288789	9753704
7665831	7678045
7955632	8177720
10724623	10734757
3790818	3829886
3367725	3371114
6501054	6544275
10706806	10711309
11218498	11218535
11222265	11224304	11230088
5995392	6267968
6625113	6632795	6643639
9690880	9692656
8658196	7114151
9699708	9707670
10713207	10788354
4113277	4128053
9226819	9671377
8095253	8096783	8097189	8099715	8102783	8106176	8114125	8115864
11651924	11661971
7310542	7344369
3779015	3782228
5913972	5914329
6405093	6818007
7950477	8376058
3261133	3280482
11395860	11291107
11112452	11120709
7847531	8007208	8278845
9393751	9406557
7428603	7432097
10459119	10981119
6640045	6924817
7433179	7473099
5819032	6279744
9522960	9535096
6610462	6613786	7156132
8001027	8030350
11515176	11497113
6839871	6870117
11330543	11336062
7431574	7450573
8479272	8483992
10708225	10965926
9110084	9110085
11421813	11460181
11060595	11317479
6775818	6880725
8246570	8246581	8246595
3308197	3308614
9541011	9613859
9118781	9118783
3314668	3333498
10529139	10847904
7430091	7434539
6026472	7059243	7064820
10425906	10464808
6037475	6206591
11168368	11179889
7665138	7688758
11204836	11214427
11658990	11320451
7114765	7114770
10947769	10948061	10949605	10965139	10968375	10973129
10216890	10908647
7230557	7231170
10238626	10240219	10248171	10248510
3781086	3781322	3781337
7114820	7114821
9901814	10152874
7713775	7715354	7756967
6451807	7486283
8602336	8355346
6297601	7997193
9501700	9609309
7431708	7449246
10664581	10665129
7161909	7163567
10974135	10974159
11001639	11008603
11219208	11223466	11235258
3427388	3429765
8083977	8089125
10485688	10504929
8707293	8713784
3253611	3399664
8485430	8499332
6367487	6714828
7657443	7837663
11606236	11608252
8722757	7087782
9470803	9484870
10074713	10074714
11313498	11314646
5739837	5749846
11172148	11172280
9839939	9870702
8536592	8575614
7943631	8267354
6879992	6936765
11135965	11135971
3519426	3623356
3519433	3623351
10310159	10312139
7419819	7442483
10867414	11084044
4011729	4011931
9180560	9636603
9709464	9715691	9727469
9332797	9333424	9334891	9343645	9347408
7891788	7892291
7814466	7817236
7757319	7757328
9503986	9512087
7236150	7838355
10583207	10586365	10588120	10591907	10601510
7423441	7838337
7285126	7877215	8124574
7757164	7757369
3330561	5823639
8338617	8384980
6006739	6123669
11232366	11234372	11247976
9841842	10870717
3140490	3163616
10826514	10827853
11292599	11292841
8740588	9253743
11772477	11794081
6937516	6937561
4189112	4196175
3872673	3886644
11648321	11648355
10661738	10672704	10681848
8561002	7950437
4147409	4147914
9255989	9263021	9264961	9270059	9277138	9631784
10749829	10750954
7433702	7540316
7433788	7436063
8171794	8224507
10692780	10700832
9949279	10005523
11204135	11223071
11164274	11167433
11007565	11038455
11274894	11348687
7294422	7305287
4204029	7550768
4182685	5665076
7431670	7458721	7539875
10507491	10509872
11399761	11392930	11391431
9102463	9104410	9115941	9115942	9125825
4083770	4097672
8200919	8208951
3828968	3831843
8422003	8424979	8429781	8438104
11288304	11398570
3759080	3761836
8958131	8962647
5676629	5685868
11496266	11496268
7479844	7490749	7494720	7544504
8926315	9103367
10470491	10550861
3973743	3982932
11166215	11172994	11173268
3798031	3813603
10327535	10342278	10353564	10362827
7992923	8048668
7080526	7240745
6539650	6599078
11753576	11753591
8165228	8166968
7429485	7431570
7433789	7436056
5959333	5959656
7332697	7365061
10022761	10495943
6629817	7240731
10553281	10558864
6405243	7508082
11369629	11369686
11873839	11879069
3014975	3029451
8321800	8323418
8321638	8323332
8322354	8322913
8321703	8322411
8321799	8321806
11766837	11772786
8321704	8322770
8321757	8322357	8322709
8321763	8322850	8323363
8321702	8321758
8321709	8324632
8322712	8322847
8321802	8322654
10770801	10776028	10818574
10392355	10504764
8044166	8334263
10394475	10409921
7433229	7473045
3779488	3817041	5679798	5684232
6158815	6176111
8722875	8731288
9197406	9197409
7888430	8340709
7974001	8299654
3902060	3902120
10311556	10327376	10338909
9977807	9977817
7433430	7448691
3026767	3039495
11072237	11355753
9931155	9967677
10250790	10271512
10630633	10701995
11305889	11359268
10540053	11179286
4112217	5664458
7931887	8351641
10965942	10977591	10982314	10989177	10993463
9458913	9464735
5929974	5938958
11598687	11599316
11701619	11809414
6718182	6720370
10424092	10424093
11058956	11070786
8044428	8245997
6768693	6773403	6784969
9540038	9557102
10813177	10825358
8359226	8364180
10251812	10251813
8065149	8070384
10533602	10552645	10556445	10568465	10853260
11617376	11617532
8550458	8589723
8350990	8353121
10277171	10289408	10297855
8314160	8315956	8324176
8923682	10724090
10713563	10724863
11267250	11267260
8591460	8591461
3690949	3692775
8621041	8629661	8642947
6634112	6637596
10516691	11402697
7431614	7456493
11603628	11603776	11603917
3808768	3828312
6161973	6243545
8140626	8146252
8083340	8091600
8137521	8146260
7953264	8082164	8139803
6404594	6406568	7501983
8274953	8290159
7974778	7974782
10654316	10678796
3739979	3756361
8110960	8135005
7934852	8170921
10925642	10944059
7433331	7541202
8509734	8267554
8208445	8260486
8208312	8280097
3889781	3905942
5909822	5965342
11077776	11080425
8560698	8565735
6445626	6655257
11734698	11737341
5964523	6339977
11276083	11277080
10052145	10996435
8549460	8557139
6878126	6933572
8672415	8672539
11619063	11617333
9135435	9160178	9161524
3622627	3625205
10711881	10966908
3222841	3451252
10339468	10526886
7193699	7198868	7199618
11801744	11881836
11141842	11141843
10558381	10562383
11393999	11363953	11385703
11697091	11655269
8895876	8905140
10592770	10592932
8199244	8205969	8213098	8217593	8218007	8220774
9436930	9436933
9451122	9452254	9458222
8366500	8379210
11754555	11766250
8470828	8475616	8477327	8478961
10892716	10892971
6381306	6608121
9425204	9437308
5657028	5882824
7242027	7288205
6003930	6114399
7963019	8326059
6770857	6770894
7642746	7642883
8528762	8117323
10939768	11045750
9120155	9120156
3850493	3854948
10945470	10974937
4063332	4063336
5695029	5698407	5700005
11864502	11848320
3208745	3258888
3130571	3192708
4195979	5671202
10308282	10310360	10332392
11839242	11831287
3707768	3767480
8718095	8732270	8734585
3372032	3529561
6958437	6981758
10640088	10648786
7431592	7449705
6145438	6222253
9560516	9652621
10770789	10882054
8424880	8425133
7730038	7800357
6955040	6956810
9143851	9284612
11560058	11567302	11590513	11557544
11689645	11689665
10702090	10710103
10560882	10565652
11579586	11579549
6519379	6635374
5941738	5948859
8475978	8475981
6100264	6232810
9240287	9240754
10508095	10635947
9112589	9112590
6634465	7163532
10208525	10211349
4208345	4211218
10848172	10848190
7700184	7845463
9529590	9656247	9668835
9399946	9405290
9083367	9973934
11695088	11697269
9060474	9087559	9095643	9102127
7749138	7751360
7219327	7221586
10089552	10102245
7919148	8115000	8254357
9058818	9079069
6872822	6895554
6819871	6835737
3291220	3302508
3274031	3318221
3256289	3277043
3274586	3275258
11431293	11431324
7341713	7535925
8465580	8484551
3788883	3794221
3119306	5448626
10700438	10708840
10873050	10880792
3432297	3609413
3444841	3609334
3468903	3469334
10663714	10687152
8428701	8436230
6314310	6314810
8888958	8906286	9182167
7134720	7141263
3182346	3220138
7605153	7625872
10417045	10424362
8538665	8576120
9462213	9671368
10910767	10910905
3876774	3895136
10529284	10543047
7431536	7458105
7493076	7927857
9711730	9822381
7668848	7727316
7285770	8198978
11269611	11275805
10937941	10938178
10482150	10484181
10823925	10861634
11780854	11717424
7502885	7517908
10815894	10815926
11227705	11336957
9914595	9920774
9816255	10818114
3152288	3155476
11403273	11414122
10445670	10715968
3026421	3129514
10993756	11092550
4213992	5842397
7944395	8140331
6392609	7508058
11314847	11549966
11327881	11328063
3024681	3131818
3835549	3863940
10861628	10863200
3890236	3905650
10951862	11108209
5698651	5894169
5690413	5754869
6370522	6376762	6405024
10273422	10290423
3945305	3962949
11500687	11500689
7135961	7278284
8680162	8709639
9168060	9191274
11193921	11200356
11360198	11366048	11368771
8002529	8334051
3507502	3531533
9935080	9946818
8433417	8440265
11388256	11441925
4147594	4156387
3265378	3265948
10903039	11177280
7506588	7527362
9804444	9807009
6058581	6233134
11418364	11432330
8880253	8910628
6319676	6331072
9468185	9658849
7888128	8091291
4024897	4032668	4091863
7426450	7479795
8617620	8633738
7878219	8050146
6350507	6360136
9356781	10510012
9386771	9460396
7415093	7534385
9475203	9475204
8825065	8855143
8035462	8050428
11614613	11593707
8811709	9167375
11217392	11218895
7501192	7552483
6199416	6244247
9150947	9167372
11132121	11132149
7501049	7552208
3546223	3624602
4039200	4058014
6254807	6369712
6578355	6703536
5667342	5667943
9816015	9816138
9762249	9763057
7013874	8042097
10902563	10934807
8313607	8333856
9456709	9757246
3038471	3042511
11375654	11392960
9106037	9106038
8065284	8070652
9311872	9335055
10160276	10181710
8100387	8105025	8119813
11135795	11136045
9005590	9630172
8544766	6863531
6470261	6473189
3152548	3192646
9631049	9803467
9440746	10396155
6925358	6926339	6928804	6929472	6932383
10339558	10357915	10361213	10727075
3030519	3120598
11756514	11773509
8521123	8529310
3762935	3763893
10268894	10874843
8247092	8261966	8269663
6779746	6781162
11165460	11172158
11165864	11165873
10901513	10914227	10929553
11136608	11181276
3329510	3387212
11039009	11042426
6392748	7507944
6178258	6178305
9098314	9098316
8165165	8165949
5775704	5821830
7998344	8028835
8817357	9696306
6138593	6142421
3959582	3965185
10494478	10496450
9267686	9270752
8071009	8111325
9303232	9308234
10427017	10447895
10504692	10586379
3938523	4079003
9536658	9562518
11659892	11658052
11188655	11199916
9281200	9281205
9269079	9370898	9406433	9607259	9743032
9300091	9460500	9538077	9550191
9226475	9408867
10383097	10383098
6754342	6808293
11668486	11686161
6917514	7454545
6100263	6301280
9065283	9941683
10710785	10763270
8866593	9589702
9089473	9938454
4156743	5664388
8667278	8674519
7929538	7932748
10815287	11158931
10927746	10949550
8521847	8524583
7663407	7684463
7869916	7881641
9235084	9239628
8280007	8280340
11238428	11238433
7171049	7193481
8864132	8864493
7229410	7790303
8027043	8039148
8956069	8971667	8974814
9351326	9357001	9364752	9367405
3591014	3620720
10056022	10067340
3810765	3816560
10304226	11219392
11625286	11625344	11628338
8161927	8163513	8171297
5798905	5798906
3951216	3952099
4157353	5664383
10228400	10231591	10238407	10248515
3981728	4012180
9272201	9272702
11233442	11233835
3986715	3988340
6851004	6851005
11418365	11443168	11444751	11457143
9786221	9786280	9786637
10077970	10097999
11774970	11878880
11103387	11336998
8798393	8805537	8808038
11653351	11653507
4214259	5715073
11467802	11697452
8391205	8419979
9293730	9297033
11537813	11541962
6164645	6182200
8478143	8493527
9628885	9649470
6801974	6809345
11465711	11872088
8275849	8285198
7341401	7348253
10785736	10798912
8054266	8054279
4140417	4140781
11536629	11536555
8040374	8042336
11842719	11861697
8084578	8088591
3017748	3130299
11233966	11234083
9571371	9585835
8651259	8651895
10591542	10595983
7431503	7455771
8771164	8817339
8001782	8021653
7500097	7509792
10011838	10050193	10224639
9985580	10874108
9955807	9997638	10416975	11772921
9985394	9993313	11607697	11546992
9992516	10534851
10904822	11442624	11786113
9992537	10417016
9974218	10048101
7703022	7750268
10237533	10241006
11314458	11314473
7821838	7853676	8098638
9315235	9315236
6277584	6649398
7980310	8091547
11438098	11868813
6003928	6114402
11313984	11318564
4181798	7793407
9996386	10020988
9871390	10296935
3122256	3122260
11582179	11610209	11604043
3121224	3122251	3122253
10007486	10026103
7150422	7158411
9044109	9067556
5818475	5819230
10711837	10861684
11349179	11375647
10079580	10585563
8352034	8354069
10744479	10748499
9206163	9294774
5810876	5814980
9699124	9897197
10992970	10997118
9392354	9392357
8486929	8515323
8243128	8248918	8256554
4151255	5664372
11149634	11149636
9231101	9242404
11150425	11150441
7535168	7589502
11701901	11702236
9106480	9106483
7143660	8052768
11595431	11563933
10396640	10401780
10330277	10339391	10341982	10343447	10699961
9768964	9772747	9773328
5665531	6173798
3212483	3274689
10686732	10690710
7650416	7653714	7657051
11837326	11835339
3122772	3127019
11608192	11608581
10078322	10266420
7052264	8067395
3427059	3428661
10578101	10579284
10157298	10234384	10234386
11654822	11457760
11419078	11410694	11419296	11420255	11393874	11433687
7679725	7884787
10505062	10516408
10699453	10813463
9300826	9303086	9304383	9312531
7180314	7180846	7201452	7218407	7877257
11548789	11548818
3916214	4019700
10161847	10162297
3188739	3230027
11224192	11239431
6320347	6320349
9139396	9140025
6460636	6460657
9913262	10145732
6373194	6380610
6205062	6276670
10919511	10927755	10934163	10944210	10961042	11057683
6317120	6600802
7068659	7118313
9275877	10564123
5908730	5969123
8313736	8314370
11845192	11845222
9289213	9757290
9503670	9523036
7998072	8011459	8016660	8019063	8036539	8038268	8046753
11876909	11824913
9116494	9121039
9466379	9495102	9691697
11741107	11730127
11070482	11071396
6717999	6718796
4194310	5671073
9297142	9297147
11419358	11420129
11778811	11787712
5654148	5670298
8492625	8494912
9748385	9780660
11875885	11854274
9191244	9877852
8998630	9250722
11311592	11315152
9242991	9260552
11854359	11860078	11860139	11839932
9970303	9998214	10004126
10403383	10405051	10411400	10417042	10426313	10429358	10443432
6589342	6627193	6629840	7802895
11122183	11122277
10672403	11020350
6241444	6377543
8635173	8648251
7504642	7609563
8017518	8060953
10869858	10888752
6976013	7889604
10303418	11276877
8595177	8595406
8499496	8515876	8516835
3129971	3192750
9761173	9998789
11296024	11398422
9661264	9661266
7900794	8107988
3622625	3624593
7933332	8093227
8502087	8502094
6864084	8267065
7431580	7456942
4108299	4139189
7682678	7879404
11184970	11196663
9521959	9543031
8441396	7747915
7917498	8027557
5707152	5715348
7429558	7433224
7954331	7963659
7426816	7448846
7948441	7952458	7962028
7379932	7426859
7379933	7426853
7426815	7426872
3800121	3801741
7804627	7820734	7864183	7864690
9017853	9161800
9278851	9291789
10308709	11051907
9379970	9392968
10348747	10775571
6742845	6775030
10696693	10709129
3793741	3799861
10459392	10464641
10332025	10359771
10313401	10354592	10433516
3682545	3713970
10608939	10856316
10651899	11210765
11781486	11783118
7874898	8055165
6550092	6580549
8526261	6764182
6994639	6997327
3168737	3185572
7224535	8050094
10529304	10600329
7931889	8217671
5979981	5979988
11044994	11047145
10256283	10497729
6654839	6841775
11119469	11121536
8462298	8312949
10724390	10836083
11063201	11069169
5840322	6168724
4010535	4014571
10272744	10277914	10278716	10280646	10289437	10297050	10297902
3452258	3452260
8079649	8081508
7130438	7132199
5672000	5672025
6997606	7073355
3244413	3248138
7855882	7879949
11408645	11481675
8694584	8716056
6316301	6596796
6017788	6029802
3238152	3274113
10599877	10602223
9629808	9641760
7711974	7777862
3039494	3117776
9164704	9269822
10423529	10755085
6307063	6606885
10231408	10763750
3317245	3323708
6209660	6224995	6240722	6260810	6607748
11391509	11374660
7433119	7463813
7630012	8058872
8098810	8303653
9634912	9636045	9643218
10733355	10757659
9512194	9602166
8428650	8429009
7778503	7820998
6999854	6999859
10846571	10847150
6245760	6311095
7971041	7973614
9013102	10766060
6727102	6895660
10855452	10872533
6740221	8128138
11773084	11800529
10790958	11008677
3010392	3024382
8697280	7134028
11613900	11233836
11381717	11381836
10685329	10846268
3214437	3220380
9061823	9096411
9094015	9096398
9061790	9118379
9094102	9096415
9094166	9096849	9096974
8047943	8125134
6198698	8107637
8050045	8054779
7358954	7366579
7741770	7743923
7476769	7744130	7744195
11204213	11205836
3130263	3193892
8108022	8111573	8111853
8715842	8110198
7187479	7190755
10916800	10920547
9375804	9911885
3474147	3487589
11050670	11294633
6329304	6350737
8509285	8520397
9698491	9708443
9044032	9076905
9408676	10513555
3145978	3317097
7435433	7538950
11882763	11882764
11238757	11259085
3230533	3448172
9828409	9831093	9832319	9839103
10596301	10677127
10444741	10445241
11701925	11784587
11365459	11766316
11163559	11766307	11835171
11618383	11621434
11679868	11848332	11770864
11654412	11784606
7500970	7550741
10362137	10997652
11621437	11189100
11848326	11528960	11780025
11618385	11467400	11839674
11692313	11621412	11793950
11624356	11784467	11726042
11854489	11467448	11784966	11809370
11767034	11717910
10078336	10078455
11767040	11835185	11809336	11640333
11806001	11588732	11725820
11593014	11839677	11849572
11263052	11419110
11624315	11780723
11767016	11766661	11580816	11839630
11656702	11843453
11835470	11839678
11605638	11839355
11882870	11725810
11618384	11745084
11519307	11835252
11830618	11717302
5926235	5929046
3717082	3753498
3591927	3636429
9732689	9741484	9744478	10081691
10348105	10351403	10355288	10362835
7851098	7851102
10524268	10971074
10585850	10611297
10070247	10070261
7824393	7831286
7474778	8029575
7917516	7989198
6264737	6265928
10254197	10254208
5658922	5672031
7094796	7099491
8989786	8990109
7414592	7420512
10967324	10990469
10955243	10978523	11010840
10498536	10516031
3960105	3975320
10075418	10098052	10099888
9176895	9209405
3973442	4017591
3943794	3980772
11844133	11831433
6385589	6388296
9115863	9115865
10079410	11032555
6254843	6258284
5741600	5825932
9014177	9030245	9032151	9033610
10563678	10574561
7202385	7203358
10924285	10927690
3126789	3129088
10625631	10701960
9284930	9293474
8902455	8904300	8926643
3140339	3379393
7228767	7237785
3798256	3813610
7009599	7270629
3000675	3010825
3894671	3924381
9140060	9173371
3163167	3194536
7395656	7670279
11866042	11846279
9270664	9277314	9289436
6920291	7431497
3596787	3697421
11474815	11484319
9660811	9779853
8834227	9257342
11773393	11829778
5918015	5919082
8476462	8519499	8549658
7430390	7438896
11543545	11545555
8424627	8453797
9163994	9197621
7603651	7860936
10944439	10959822
3340463	3356194	3356199	3372550
3554597	3556031
5690415	5699281
3256817	3312699	3336847	3359607	3359632
7722202	7757606
9831532	9833468
11156122	11156210
3029739	3243021
7210795	8071107
3703543	3703622
3798036	3813605
5810160	5834256
7138370	8028812
9100609	9100610
6795335	6798475
7750064	7761227	7762978	7763152
9814368	9821917
10390402	10390735
10545082	10550311	10550782	10553036	10553098	10561883
3024698	3036945
8119551	8125540
8675745	8697920	8723112
3427549	3430435
9351254	9358844
8626470	8633703
10674248	10765510
10039158	10046071
3828338	3829976
10645735	11210732
7433647	7451615
10516671	10528764
5918369	5955674
9280730	9282931
9989362	10021069	10022458
11371369	11371387
6148805	6180965
11270879	11271898	11277647
7845906	7853064
10824993	10825740
7430150	7431426
10709714	10731979
9069926	9239039
10514015	10528237
8412078	8443765
6662815	6668060
3256191	3359678
8437297	8443850
11806351	11800563
11094040	11344032
6637773	6813328
6764172	8054883
10653750	11177767
11137675	11162851
11198549	11199032
10393208	10426429
7580838	7714500
8153595	8181506
4042505	4044394
10730093	10885298
7170089	7170090	7170635
6931975	6953272
7467907	7468763
8081848	8218495
9231208	9233845	9246226
7433401	7454399
5976338	6297709
8548717	7012866
3740452	3740453
7161999	8142674
6963675	6971409	6992076
9349258	9799407
9461743	9565999
9267679	9286731
7518314	7539038
8654822	7980502
3265584	3265888	3265889
8486013	8497013
10272908	11868626
10459075	10459150	10459537
10459143	10459364
9375908	9580456
3792629	3821234
3431029	3437065
9663325	9677244
10821774	10845073
7573640	7623114
9773796	9867044
11873425	11882756
11212483	11371835
10236569	10495517
10048100	10067253
8815226	10146834
10903260	10903458
8228929	8238723
6011394	6605405
9777143	9940905
9494946	9494958
7481608	7554152
3743554	3748398
11627802	11843880
10905676	10953827
3194887	3209070
7907928	7923902
7882793	7991161
10677588	10678594	10681200
11620456	11629397
6171401	6176525
11191205	11230139
6397176	6397915
3011825	3011830
10508117	11472913
6379585	6609952
9433545	9435774
9433550	9435522
8922992	8935102
9433396	9435622
9146912	9153356
10506713	11472936
10270888	10276297
10285902	10329864
11401240	11761057
9268856	9277310	9285242
11110422	11129975
9881429	9912881	9924862
7668923	7861099
9103155	9103156
10385786	11691930
7498722	7508584
9109784	9109785
6395868	6401420
9423375	10028818
7964502	7964504
10978819	10978856
8404473	8407139	8428098
7678807	7678965	7712284	7739623
11264108	11264183
3174472	3242343
10732082	10732719
10024503	10980910
9791707	10327395
11047262	11839172
6787604	6810477
6395360	7508072
9250283	9260795
11847904	11835389
11335425	11335427
10459499	10497811
11317129	11322156	11326724
9667210	9680334
7269656	7547189
10908781	10949568	11057677
8820176	9255283
9045305	9072829
6206597	6378136
11426129	11424541
11117350	11119854
8430763	8235423
3546903	3574147
11834008	11846818
6264325	7135609
3600258	3606381
6009337	6023782	6028158	7251331
9948772	9957526
8049810	8069959
8168850	8194716
9603349	9624657
6409545	6424813	6432664
6889533	6898618	6906493
7549928	8333256
8091522	8100602
9344611	9349061
8239601	8242425	8243995	8255650
10480425	10693785
7707109	7716561
6463445	6464018
6406082	7501961
10860566	10864309
3130196	3192398
8878119	9048437
9750657	9761950
6838976	6841998
10423147	10758868
8514805	8531382	8534392
11058189	11063983	11067732	11073678
4091739	4143878
7014712	7465387
5725833	7749085
7646390	8051993
8549770	8746413
11159019	11181588
7008362	7016689
6167838	6473131	6501476
10311336	10344583	10348099	10348121
11812614	11776642
10602044	10803288
7433412	7449508
8788165	8788166
11694882	11692580
9222362	9465265
3826726	3829184
11231491	11241444
10275371	10302686
9062103	9089058
3207520	3274724
7383073	7425879
8525306	8533453
9270677	9289420
11355893	11355907
6543515	6963765
10888395	10888840
3167102	3197425
7336466	7385521
8394531	7987628
4198087	5665809
11844540	11870781
10397112	10641146
9494424	9496327	9519986	9520478
6073679	6809336
9517926	9522358
11012518	11012533
10643222	10701234
6259016	7135625
11812495	11824701	11832732
8552151	7285779
9778565	9789253
7150032	7156158	7173869
6214499	6335509
7487279	7533672
3896859	6039325
9470439	9478210
10885012	10890120
11645572	11637863
7433659	7472537
3471534	3644239
10469047	10494996
9592519	9603774
5976548	6184332
10013039	10014010
9135777	9140955	9153386
7453534	7455233	7468289
7419308	7540893
6330424	6334717
10279156	10290875
11425107	11425108
11080498	11080882
3851048	3911742
11111419	11116632
8471777	8476275
11330576	11374752
9375897	9790722
10071326	10641843
10602198	10602199
7298796	7300113
4208702	4210865
11192706	11200746
4117067	4118908
3898804	3905604
11262832	11275413	11277508
8683345	8690834
8525147	8525259	8541152
3995225	4022221
11102158	11399584
10525290	10540880
11738184	11611977
3938899	3940972
10470518	11742208
11584764	11458167
3174830	3206713
7155385	7162432
8789890	8929036
10159371	10184380
8002045	8037339
7860625	7861981
3943831	3958953
7997806	8013739
10609895	10641690
8063082	8063084
6001633	6004037
6436750	6443850
9053529	9270112
6089167	6815468
8102702	8105854
9275319	9286693	9288077	9291420
11858215	11841947
8951603	8951607
11417105	11417161
5997019	6038519
11883079	11876860
7590910	8140290
3789330	3794139
9179345	9179956
10560827	10560836
10518184	10523380
6393973	6710753
8714760	8724366
6653118	6653132
11003624	11003625
6277528	6279094
9448418	9455990
7431681	7538992
11797006	11807366
6276430	6591976
6965293	8159025
9018936	9091901
5779862	5787937
7575103	7581086
9104001	9107174	9125703
5659800	5672132	5677555
5663248	5676905
8002069	8342037
10517490	11428359
4056769	5659796	5661482
5672272	5672574
4062021	5678337
4078096	5663159
4224264	5662806
11838045	11862010
10381800	10385118	10395219
7276724	7819269
8024090	8025495	8047014	8047123
9324523	9337997
6026876	6027059
9851341	10057979
6811897	7497833
8044171	8333991
11859722	11845145
6767892	6769394
10223639	10234377
11402608	11438312
3409667	3409762
10771170	10775131
3413056	3413095
10685562	10713644
7507320	7518325
10599321	11129499
11579466	11489805
9996367	10762831
9790528	10904924
3574188	3671333
11147966	11156562
8777959	8792134
11334603	11347304	11360686
3308017	3325106
10673169	10768384
10667087	10932440
7673023	7677517
4153205	4161349
11004734	11020355
6433934	7507929
7431645	7451516
6171047	6440296
8748424	8748711
10950976	10996253
3696973	3715384
3208891	3276073
6587200	7444833
11532071	11222729	11239049	11418632	11713369
11190047	11211123
10892084	11223465
11089685	11639129
11732892	11676573
11257740	11421710	11862515
11499486	11855931	11659025
11427637	11544869	10900659
11528158	11067612	11102392
11528588	11485128
10915307	11143977	11201033	11780836
11532034	11132373
10932103	10973132	11684764
11684693	10768472	11183773
10978303	11001440	11323400	11704624
11399214	11230597
11571077	10726069	11614685	11485590	11640911	11784848	11873938
11282964	11717397
11757216	11310852	11433387	11620316	11862336
11284824	11444147
11150620	11329467	11385582	11584664	11603367	11584995	11614562
11670047	11869997
11230175	11587984
10475171	10497919
11311301	11618242
11647165	11395097	11557708
3189977	3238031
8645241	8666050
7087637	7088174
7682578	7689271
7476610	7478294
3514217	3542153
9508519	9530004
8576564	8620448
9724155	9930075
6055512	6144800
10818843	10911089
8422008	8348465
10128676	10143171
10058692	10058693
8197222	8226360
8545330	8555076	8557383
6762802	6784434	6786735
6135486	6185327	6202684
11416451	11426560
11414997	11388796
3004956	3030474
6275012	6281699
9270610	9285319
8243676	8258039
6704325	6706707
9607452	9640603
11595675	11521026
6796247	6799768
9558654	9558700
10871962	11047961
6908078	6908614	6910075	7135307
7960250	8084313
3168393	3426841
10652571	10664713	10668581
5917816	5922631	6006459
7772001	7797471
8566979	8581206
8470336	8474861
10683289	10917830
10774623	10920645
3199759	3202265
9588720	9588751
8327753	8359916
5896198	6033759
3741380	3753591
7681350	7984864
3467574	3468776
8979781	11540140
4092964	5724225
8971710	8974816
8629083	7973063
8912669	9548730
9335025	9340602
8015469	8025948	8027089	8047135	8050542
10299144	10380019
3696879	3697251
9126642	9411901
9118910	9118913
11189064	11222120
11072911	11159868
8740544	9255569
10773689	10786997
10616887	10849077
6119411	6122487
6381202	6608139
9912633	9916012
3016312	3020584
5730109	6908970	6915459
6006399	6918713
5729166	6917371
7071564	7074483
8902926	9374117
5774729	5778369	5850254
11269429	11279681	11305967	11855179
11375655	11376230
9358841	9493714
7433139	7434296	7987169
3975396	4001398
10708812	10716391
3943111	3943118
11590113	11839577
4030732	6951073
8016793	8271065
7715285	7717385
8392069	8357006
3041117	3043320
5920665	6058456
8945335	9590317
10808101	10811479
10914771	10915845
10289092	10309863
11089300	11112033
3648609	3656482
7231039	7599458
8619629	8629518
8551740	6864855
6375209	6392026
3951193	3954488
6627397	8245632
4020557	5657238
6874777	7172637	7176261
11325173	11325227
7911054	7919911
7104469	7109512
11880216	11881649
9236434	9257372
7123977	7130524
10739925	10752450
3126423	3128196
7915114	8362201
8167434	8176471
8723406	8731289
10304896	10313721	10327315	10333796
9196274	9200672
7434304	7457917
6952163	7002272
8608876	7769463
6142603	6144657
11701712	11727508
8058791	8060529
8596204	8596205
7490824	7983448
9915855	10803905
10215995	10769576
9262906	9270058
6382334	7507987
10345729	10349706	10357898
5956061	5956610
6144749	6146228
4189006	5725918
6662389	7224465
7158095	8026612
10613258	10613260
8350528	8350577
5792132	5800115
8043563	8043571
9290302	9911863
6194224	6194227
9120309	9120310
9108291	9108292
11237025	11248900
7795321	7795322
8601938	8604812	8616097
7276193	8156424
10308218	10314688
5736613	5744967
3641780	3658037
3840938	3841758
10229623	10266581
11414860	11404249	11432395
10555490	10738283
8547929	8548692
10252387	10262530
9095663	9527571
10215042	10244655
6124497	7501979
11306412	11318336
8654753	8660535
5763049	5774598
10349454	10362987
7500860	7614684
8315160	8315185
7955356	7959672	7963742
10577121	10582733	10583917	10593416
10269384	10276903	10278448	10297909	10299178
3351939	3675505
10857455	10857585
6353327	6460850
5706585	5816060
9109281	9109282
4156316	4157267
7431409	7448339
3193078	3242693
3844738	3958635
8294658	8321098
8410982	8411005
3243066	3243339
6627412	8249577
10172025	10176542
10224142	10232276
10568556	10572057
7870790	7962805
10444976	10446128
11848226	11864486
10273273	10283991
9677114	10245615
9308794	9898829
10886815	10888974
8510321	8361579
10735353	10739687
8016380	8018700
11694530	11683039
10572993	11714678
4071568	4073954
7293168	7304439
11038560	11167925
10349123	10362867	10585484
10697413	10713444
5674676	5681392
11168147	11168196
5692124	5787795
4007484	6114835
9115370	9115371
6381493	7502414
11210918	11244851
5709056	5735108
7396583	7436670
1000000095	3027367
11630603	11630392
8106744	8113505
4199277	4202248	4210192
7617111	7625648
3876918	3884392
10367399	10519894
8086771	8333509
7741966	8246965
10281889	10302558
11650316	11650308
3137017	3137478
9231592	9234706
8001599	8031853
4036701	4042582
9722071	9740477	9741210
6375150	6560573
10362738	10374521
8549588	8002009
4059847	4062275
10418311	10418334
10703884	10712214
7136203	7969080
9368717	9371818
5771694	5771696
8674729	8677053
11271910	11302943	11868235
11410668	11416556
4213739	5832232
7507576	7522620
11218024	11226217
11137676	11143258
3430461	3433524
6715527	6748494
11515719	11562454
10695572	10708300
5749733	5892710
11714038	11854199
3186548	3188289
10353320	10353561
10350940	10353589
4167897	4169826
3382528	3415561
8767078	8828280
8244960	8255484	8260063	8266190
10223209	10223236
8653490	8658929
9251971	9267897
8528811	8528828
5720557	7248337
6530854	6551945
10681816	10699790	10700519
8819532	9257148
11159329	11159341
7422145	7927683
6531551	6536233
10307041	10309569	10327173
9364117	9603805
6686605	6688781
6864085	8259535
3789575	3967744
5655992	5656021
10596986	10619179
3762438	3763887
7666122	7696389
7742346	7743569
11701949	11719828
8505247	8505824	8510665
7387194	7387619	7396582	7428766
9510718	9510719
9109220	9109221
8422235	8624214
3269312	3274235
6063974	6068114
8155919	8156943	8163503
8515052	8637273
5996733	5996750
10429716	10431809	10442190	10442205
9625628	10248247
8184675	8192355
3410094	3410099
3990888	3994582
10882058	10896434
3967334	4045706
8104138	8115404
9465471	9502648
11308635	11316209
11792621	11793085
9782349	9795379
9169356	9173585
8642689	8643275
11596282	11603906
11543146	11559461	11583567
9345027	9353371
8881273	8906394
8896952	8897729
8591773	8592312
8587763	8591582
8025824	8071347
3387980	3415262
3863128	3863129
6931577	7548379
7062587	7067245
6714877	7231901
10157316	10251462
8856681	8907157
5654120	5667117
7499274	7538095
3491514	3495939
10761686	10766904
8395294	8384565
4002580	4080273
10758707	10911621
7971676	8023410
9773603	9776250
8556225	7917105
9251530	9517989
7400872	7413338
5857827	5860071
8351855	8354047
3241781	3246707
4211951	5719457
10081647	10082455	10089466
3317099	3324880
10239980	10239982
10494465	10521075
5924840	5924888
3459150	3464032
7139186	7147823
6889426	6896936
8022367	8027335
11415846	11777556
4140212	4142366
10283679	10286119
5924294	5925552
11229838	11234085
6395383	6405373
7431619	7455208
10055449	10101021
3173719	3175082
8401065	8346050	8351974
8630787	8654149
10618619	10626542
8092345	8098857
6336176	6352492
7988369	8032991
10516142	10523939
3184450	3219641
3236424	3241392
4202390	5671409
6799414	6831854
3607249	3613700
7042938	7054358
11268259	11274160
7295248	8279777
10744276	10968736
10072838	10793093
6316238	6600623
11402175	11417415
8135805	8135812
7675707	7728608
10692683	10918297
3170498	3285940
10731696	11358717
9562352	9562548
8463164	8475490
10389257	10460986
10336079	11036101
11163038	11286236
11042989	11859395
6811447	7431572	7449255
10328466	10600375
11325647	11712883
10472226	10642039
8542549	8543279
7853354	8053699
3962140	3964843
11091339	11222978
7834417	7836352
11320936	11326154	11329297
9675106	9690051
8666887	8674524	8675477
11713510	11713526
6305496	6616605
8666416	7132895
9265784	9565421
3928088	3929403
10643123	10643132
10533148	10533523
3316533	3316764
11594597	11594618
7431548	7457889
6147981	6225112
9674935	9682221	9686562
6119604	6243565
11096883	11124333
11199782	11212941
11796892	11849613
10617980	10626237
10577665	10666165
3797005	3797724
4093297	4166482
3476720	3476729
3424655	3427026
11837736	11841760
9139067	9146769
7360183	7361435	7368006
10661560	10672241
10370232	11184000
8216029	8216419	8232323
10286882	10305731
10330579	10353636
10710396	10710736	10723399	10731945
10023697	10025664
9212941	9269145
5842903	5877143
9302416	9371235
10697079	10713159
6301852	7046284
7281046	7286009
11578162	11578118
4110821	5801823
6447287	6458629
11143955	11231096	11659737
11139092	11235665
8292467	8302312
[truncated: 26,073 more rows]

## Sheet: Rofecoxib ADR time fractions
event date	ADR	ADR fraction
1999-01	Abasia	0.000337977
1999-01	Abdominal abscess	3.7553e-05
1999-01	Abdominal adhesions	0.000150212
1999-01	Abdominal bruit	0.000187765
1999-01	Abdominal discomfort	0.00300424
1999-01	Abdominal distension	0.00108904
1999-01	Abdominal hernia	0.000600849
1999-01	Abdominal injury	7.51061e-05
1999-01	Abdominal pain	0.00424349
1999-01	Abdominal pain lower	0.00048819
1999-01	Abdominal pain upper	0.00364265
1999-01	Abdominal rigidity	0.000150212
1999-01	Abdominal strangulated hernia	0.000112659
1999-01	Abdominal tenderness	3.7553e-05
1999-01	Abnormal behaviour	0.000112659
1999-01	Abnormal dreams	3.7553e-05
1999-01	Abnormal faeces	0.000262871
1999-01	Abnormal labour	7.51061e-05
1999-01	Abscess	0.000150212
1999-01	Accelerated hypertension	0.000187765
1999-01	Accident	0.000187765
1999-01	Accident at home	0.000450637
1999-01	Accident at work	0.000638402
1999-01	Accidental exposure to product	3.7553e-05
1999-01	Accidental overdose	0.000150212
1999-01	Accommodation disorder	3.7553e-05
1999-01	Acetabulum fracture	0.000112659
1999-01	Acne	0.000150212
1999-01	Acoustic neuritis	3.7553e-05
1999-01	Acoustic stimulation tests abnormal	0.000187765
1999-01	Acquired diaphragmatic eventration	3.7553e-05
1999-01	Acquired oesophageal web	3.7553e-05
1999-01	Acrochordon	3.7553e-05
1999-01	Actinic keratosis	0.000187765
1999-01	Activated partial thromboplastin time prolonged	0.000600849
1999-01	Activated protein C resistance	0.000150212
1999-01	Activities of daily living impaired	0.000187765
1999-01	Acute coronary syndrome	0.000563296
1999-01	Acute myocardial infarction	0.00326711
1999-01	Acute prerenal failure	3.7553e-05
1999-01	Acute pulmonary oedema	0.000187765
1999-01	Acute respiratory distress syndrome	7.51061e-05
1999-01	Acute respiratory failure	0.000187765
1999-01	Acute sinusitis	0.000751061
1999-01	Adenocarcinoma	3.7553e-05
1999-01	Adenoidal disorder	0.000112659
1999-01	Adhesiolysis	3.7553e-05
1999-01	Adhesion	0.000413083
1999-01	Adjustment disorder with anxiety	0.000150212
1999-01	Adnexa uteri mass	0.000187765
1999-01	Adrenal adenoma	0.000262871
1999-01	Adverse event	0.004957
1999-01	Aerophagia	0.000187765
1999-01	Affect lability	0.000225318
1999-01	Affective disorder	0.000225318
1999-01	Aggression	0.00048819
1999-01	Agitation	0.000112659
1999-01	Agoraphobia	7.51061e-05
1999-01	Akathisia	3.7553e-05
1999-01	Akinesia	7.51061e-05
1999-01	Alanine aminotransferase increased	0.000563296
1999-01	Alcohol use	7.51061e-05
1999-01	Alcohol withdrawal syndrome	0.000150212
1999-01	Alcoholism	0.000225318
1999-01	Alopecia	0.00191521
1999-01	Alveolitis	3.7553e-05
1999-01	Amaurosis fugax	0.000187765
1999-01	Amnesia	0.00270382
1999-01	Amputation	0.000112659
1999-01	Amylase increased	3.7553e-05
1999-01	Amyotrophy	3.7553e-05
1999-01	Anaemia	0.00337977
1999-01	Anaemia macrocytic	0.000337977
1999-01	Anaemia of chronic disease	0.000187765
1999-01	Anaemia postoperative	0.000300424
1999-01	Anaemia vitamin B12 deficiency	0.000450637
1999-01	Anaesthetic complication	3.7553e-05
1999-01	Anal abscess	0.00037553
1999-01	Anal fistula	0.00037553
1999-01	Anal inflammation	3.7553e-05
1999-01	Anal pruritus	0.00037553
1999-01	Anal skin tags	3.7553e-05
1999-01	Anaphylactic reaction	0.000262871
1999-01	Anaphylactic shock	0.000187765
1999-01	Anastomotic complication	0.000150212
1999-01	Aneurysm	0.000525743
1999-01	Aneurysm ruptured	0.00037553
1999-01	Anger	0.000262871
1999-01	Angina pectoris	0.0101018
1999-01	Angina unstable	0.00458147
1999-01	Angioedema	0.000150212
1999-01	Angiopathy	0.000751061
1999-01	Angle closure glaucoma	3.7553e-05
1999-01	Anhedonia	0.000751061
1999-01	Animal bite	3.7553e-05
1999-01	Ankle fracture	0.000300424
1999-01	Antibody test positive	7.51061e-05
1999-01	Antinuclear antibody positive	3.7553e-05
1999-01	Antiphospholipid antibodies	0.000112659
1999-01	Antiphospholipid antibodies positive	3.7553e-05
1999-01	Anxiety	0.00972624
1999-01	Anxiety disorder	0.000826167
1999-01	Aortic aneurysm	0.000337977
1999-01	Aortic arteriosclerosis	0.000337977
1999-01	Aortic calcification	0.000112659
1999-01	Aortic dilatation	3.7553e-05
1999-01	Aortic dissection	3.7553e-05
1999-01	Aortic occlusion	7.51061e-05
1999-01	Aortic stenosis	0.000413083
1999-01	Aortic valve calcification	3.7553e-05
1999-01	Aortic valve disease	0.000262871
1999-01	Aortic valve incompetence	0.000713508
1999-01	Aortic valve sclerosis	7.51061e-05
1999-01	Aortic valve stenosis	0.000563296
1999-01	Aphasia	0.000225318
1999-01	Aphonia	0.000150212
1999-01	Aphthous stomatitis	0.000225318
1999-01	Apnoea	0.000112659
1999-01	Appendicitis	0.000225318
1999-01	Appendicitis perforated	0.00037553
1999-01	Appendix disorder	7.51061e-05
1999-01	Appetite disorder	7.51061e-05
1999-01	Arachnoid cyst	0.000187765
1999-01	Arachnoiditis	3.7553e-05
1999-01	Areflexia	3.7553e-05
1999-01	Arrhythmia	0.0031169
1999-01	Arterial bruit	7.51061e-05
1999-01	Arterial disorder	0.00037553
1999-01	Arterial injury	3.7553e-05
1999-01	Arterial occlusive disease	0.000938826
1999-01	Arterial rupture	7.51061e-05
1999-01	Arterial stenosis	0.000638402
1999-01	Arterial thrombosis	3.7553e-05
1999-01	Arteriosclerosis	0.00292914
1999-01	Arteriosclerosis coronary artery	0.00255361
1999-01	Arteriovenous malformation	3.7553e-05
1999-01	Arthralgia	0.00705997
1999-01	Arthritis	0.00225318
1999-01	Arthritis infective	3.7553e-05
1999-01	Arthropathy	0.00446881
1999-01	Arthropod bite	0.000675955
1999-01	Arthropod sting	3.7553e-05
1999-01	Articular calcification	3.7553e-05
1999-01	Ascites	7.51061e-05
1999-01	Aspartate aminotransferase increased	0.000563296
1999-01	Asphyxia	3.7553e-05
1999-01	Aspiration	0.000112659
1999-01	Asthenia	0.004957
1999-01	Asthma	0.00285403
1999-01	Ataxia	0.000150212
1999-01	Atelectasis	0.00168989
1999-01	Atrial fibrillation	0.00277893
1999-01	Atrial hypertrophy	3.7553e-05
1999-01	Atrial septal defect	0.000638402
1999-01	Atrioventricular block	0.000300424
1999-01	Atrioventricular block complete	0.000300424
1999-01	Atrioventricular block first degree	0.00037553
1999-01	Atrioventricular block second degree	3.7553e-05
1999-01	Atrophy	3.7553e-05
1999-01	Attention deficit/hyperactivity disorder	0.000187765
1999-01	Auriculotemporal syndrome	3.7553e-05
1999-01	Autonomic nervous system imbalance	7.51061e-05
1999-01	Autonomic neuropathy	3.7553e-05
1999-01	Azotaemia	0.000187765
1999-01	B-cell lymphoma	3.7553e-05
1999-01	Back disorder	0.00176499
1999-01	Back injury	0.00210297
1999-01	Back pain	0.00612115
1999-01	Bacterial infection	0.000150212
1999-01	Balance disorder	0.00165233
1999-01	Balanitis	0.000112659
1999-01	Barium swallow abnormal	3.7553e-05
1999-01	Barrett's oesophagus	0.000413083
1999-01	Basal cell carcinoma	0.000150212
1999-01	Basedow's disease	0.000262871
1999-01	Belligerence	3.7553e-05
1999-01	Benign breast neoplasm	0.000112659
1999-01	Benign lung neoplasm	3.7553e-05
1999-01	Benign neoplasm	0.000413083
1999-01	Benign prostatic hyperplasia	0.00112659
1999-01	Bile duct stone	3.7553e-05
1999-01	Biliary dilatation	3.7553e-05
1999-01	Biliary neoplasm	7.51061e-05
1999-01	Bipolar I disorder	3.7553e-05
1999-01	Bipolar disorder	0.000826167
1999-01	Bladder cancer	0.000262871
1999-01	Bladder disorder	0.000976379
1999-01	Bladder neck obstruction	0.000112659
1999-01	Bladder neoplasm	0.000112659
1999-01	Bladder obstruction	3.7553e-05
1999-01	Bladder prolapse	0.000150212
1999-01	Bleeding time prolonged	3.7553e-05
1999-01	Blindness	0.000450637
1999-01	Blindness transient	7.51061e-05
1999-01	Blindness unilateral	0.000187765
1999-01	Blister	0.000262871
1999-01	Blister infected	0.000187765
1999-01	Blood albumin decreased	7.51061e-05
1999-01	Blood alkaline phosphatase increased	0.000225318
1999-01	Blood bilirubin increased	3.7553e-05
1999-01	Blood calcium increased	3.7553e-05
1999-01	Blood chloride decreased	3.7553e-05
1999-01	Blood cholesterol increased	0.00623381
1999-01	Blood creatine phosphokinase MB increased	0.000262871
1999-01	Blood creatine phosphokinase increased	0.000262871
1999-01	Blood creatinine increased	0.000225318
1999-01	Blood disorder	0.000525743
1999-01	Blood erythropoietin decreased	0.000112659
1999-01	Blood glucose increased	0.000675955
1999-01	Blood homocysteine increased	0.000112659
1999-01	Blood magnesium decreased	7.51061e-05
1999-01	Blood potassium decreased	0.00048819
1999-01	Blood potassium increased	0.000262871
1999-01	Blood pressure	0.000112659
1999-01	Blood pressure abnormal	0.000300424
1999-01	Blood pressure decreased	0.000187765
1999-01	Blood pressure diastolic decreased	3.7553e-05
1999-01	Blood pressure fluctuation	0.00037553
1999-01	Blood pressure inadequately controlled	0.000788614
1999-01	Blood pressure increased	0.00266627
1999-01	Blood pressure systolic increased	0.000187765
1999-01	Blood sodium decreased	7.51061e-05
1999-01	Blood testosterone abnormal	3.7553e-05
1999-01	Blood thyroid stimulating hormone abnormal	3.7553e-05
1999-01	Blood thyroid stimulating hormone increased	3.7553e-05
1999-01	Blood triglycerides increased	0.00146457
1999-01	Blood urea increased	0.000112659
1999-01	Blood uric acid increased	0.000112659
1999-01	Blood urine	3.7553e-05
1999-01	Blood urine present	3.7553e-05
1999-01	Body temperature decreased	3.7553e-05
1999-01	Body temperature increased	3.7553e-05
1999-01	Bone cyst	0.000112659
1999-01	Bone disorder	0.000225318
1999-01	Bone formation decreased	7.51061e-05
1999-01	Bone graft	3.7553e-05
1999-01	Bone infarction	7.51061e-05
1999-01	Bone marrow failure	0.000112659
1999-01	Bone pain	0.000262871
1999-01	Borderline personality disorder	0.000413083
1999-01	Bradycardia	0.00180255
1999-01	Brain death	3.7553e-05
1999-01	Brain neoplasm	3.7553e-05
1999-01	Brain oedema	3.7553e-05
1999-01	Brain stem infarction	7.51061e-05
1999-01	Brain stem syndrome	3.7553e-05
1999-01	Breast calcifications	0.000225318
1999-01	Breast cancer	0.000225318
1999-01	Breast cancer female	7.51061e-05
1999-01	Breast cancer in situ	0.00048819
1999-01	Breast cyst	0.000225318
1999-01	Breast disorder	0.000337977
1999-01	Breast disorder female	0.000150212
1999-01	Breast enlargement	0.000525743
1999-01	Breast fibrosis	3.7553e-05
1999-01	Breast mass	0.000337977
1999-01	Breast neoplasm	3.7553e-05
1999-01	Breast pain	0.0012768
1999-01	Breast tenderness	3.7553e-05
1999-01	Breath sounds abnormal	0.000225318
1999-01	Bronchial carcinoma	7.51061e-05
1999-01	Bronchiectasis	3.7553e-05
1999-01	Bronchitis	0.00537009
1999-01	Bronchitis chronic	3.7553e-05
1999-01	Bronchitis viral	3.7553e-05
1999-01	Bronchopneumonia	0.000150212
1999-01	Bronchospasm	0.000262871
1999-01	Bundle branch block	7.51061e-05
1999-01	Bundle branch block left	0.000450637
1999-01	Bundle branch block right	0.00086372
1999-01	Bunion	0.000600849
1999-01	Bunion operation	3.7553e-05
1999-01	Burning sensation	0.000413083
1999-01	Burns second degree	7.51061e-05
1999-01	Bursa disorder	7.51061e-05
1999-01	Bursitis	0.00285403
1999-01	CREST syndrome	7.51061e-05
1999-01	CSF test abnormal	3.7553e-05
1999-01	Caecitis	7.51061e-05
1999-01	Calcinosis	0.000112659
1999-01	Calculus bladder	3.7553e-05
1999-01	Calculus ureteric	7.51061e-05
1999-01	Calculus urinary	0.000225318
1999-01	Candida infection	0.000262871
1999-01	Cardiac aneurysm	0.000600849
1999-01	Cardiac arrest	0.0012768
1999-01	Cardiac cirrhosis	3.7553e-05
1999-01	Cardiac disorder	0.00957603
1999-01	Cardiac enzymes increased	3.7553e-05
1999-01	Cardiac failure	0.00150212
1999-01	Cardiac failure congestive	0.00773593
1999-01	Cardiac flutter	0.00037553
1999-01	Cardiac murmur	0.00153967
1999-01	Cardiac operation	7.51061e-05
1999-01	Cardiac pacemaker insertion	7.51061e-05
1999-01	Cardiac stress test abnormal	0.000112659
1999-01	Cardiac valve disease	0.00146457
1999-01	Cardio-respiratory arrest	0.000112659
1999-01	Cardiogenic shock	0.000225318
1999-01	Cardiolipin antibody positive	0.000150212
1999-01	Cardiomegaly	0.00270382
1999-01	Cardiomyopathy	0.00108904
1999-01	Cardiomyopathy alcoholic	3.7553e-05
1999-01	Cardiopulmonary failure	3.7553e-05
1999-01	Cardiovascular disorder	0.00465658
1999-01	Cardioversion	0.000112659
1999-01	Carotid arteriosclerosis	0.000300424
1999-01	Carotid artery disease	0.000300424
1999-01	Carotid artery occlusion	0.000713508
1999-01	Carotid artery stenosis	0.00168989
1999-01	Carotid bruit	0.000450637
1999-01	Carotid endarterectomy	3.7553e-05
1999-01	Carotid pulse decreased	0.000112659
1999-01	Carpal tunnel syndrome	0.00270382
1999-01	Cataract	0.000976379
1999-01	Catheter site haemorrhage	3.7553e-05
1999-01	Catheterisation cardiac	3.7553e-05
1999-01	Cellulitis	0.00270382
1999-01	Cerebellar infarction	7.51061e-05
1999-01	Cerebral arteriosclerosis	7.51061e-05
1999-01	Cerebral artery embolism	3.7553e-05
1999-01	Cerebral artery occlusion	0.000262871
1999-01	Cerebral artery stenosis	0.00037553
1999-01	Cerebral atrophy	0.000600849
1999-01	Cerebral haemorrhage	3.7553e-05
1999-01	Cerebral infarction	0.00157723
1999-01	Cerebral ischaemia	0.000713508
1999-01	Cerebral thrombosis	3.7553e-05
1999-01	Cerebrovascular accident	0.0201284
1999-01	Cerebrovascular disorder	0.00048819
1999-01	Cerumen impaction	0.00048819
1999-01	Cervical cord compression	3.7553e-05
1999-01	Cervical cyst	0.000112659
1999-01	Cervical myelopathy	7.51061e-05
1999-01	Cervical neuritis	0.000112659
1999-01	Cervical spinal stenosis	0.000187765
1999-01	Cervicobrachial syndrome	0.000826167
1999-01	Change of bowel habit	0.000150212
1999-01	Chest X-ray abnormal	7.51061e-05
1999-01	Chest discomfort	0.00225318
1999-01	Chest injury	0.000150212
1999-01	Chest pain	0.0183259
1999-01	Chills	0.000262871
1999-01	Chloasma	7.51061e-05
1999-01	Choking	3.7553e-05
1999-01	Cholangitis	3.7553e-05
1999-01	Cholecystectomy	0.000187765
1999-01	Cholecystitis	0.00086372
1999-01	Cholecystitis acute	7.51061e-05
1999-01	Cholecystitis chronic	0.000150212
1999-01	Cholelithiasis	0.00086372
1999-01	Cholelithiasis obstructive	3.7553e-05
1999-01	Chondrocalcinosis	3.7553e-05
1999-01	Chondrodystrophy	3.7553e-05
1999-01	Chondromalacia	0.000337977
1999-01	Chondropathy	0.000150212
1999-01	Chondrosis	7.51061e-05
1999-01	Chorioretinopathy	3.7553e-05
1999-01	Chromaturia	0.000675955
1999-01	Chronic fatigue syndrome	0.0012768
1999-01	Chronic obstructive pulmonary disease	0.00398062
1999-01	Chronic sinusitis	0.00048819
1999-01	Circulatory collapse	7.51061e-05
1999-01	Circumcision	3.7553e-05
1999-01	Cirrhosis alcoholic	7.51061e-05
1999-01	Claustrophobia	0.000300424
1999-01	Clavicle fracture	0.000225318
1999-01	Clostridium colitis	0.000225318
1999-01	Clumsiness	0.000150212
1999-01	Coagulation time prolonged	0.000112659
1999-01	Coagulopathy	0.000751061
1999-01	Coarctation of the aorta	0.000112659
1999-01	Coccidioidomycosis	0.000187765
1999-01	Cognitive disorder	0.000525743
1999-01	Cold sweat	7.51061e-05
1999-01	Colectomy	3.7553e-05
1999-01	Colitis	0.000187765
1999-01	Colitis ischaemic	0.000150212
1999-01	Colitis microscopic	3.7553e-05
1999-01	Colitis ulcerative	0.000450637
1999-01	Collagen-vascular disease	3.7553e-05
1999-01	Colon adenoma	7.51061e-05
1999-01	Colon cancer	0.000187765
1999-01	Colon polypectomy	7.51061e-05
1999-01	Coma	0.000112659
1999-01	Comminuted fracture	0.000262871
1999-01	Complicated migraine	7.51061e-05
1999-01	Compression fracture	7.51061e-05
1999-01	Computerised tomogram	3.7553e-05
1999-01	Computerised tomogram abnormal	3.7553e-05
1999-01	Concussion	0.000150212
1999-01	Condition aggravated	0.0012768
1999-01	Confusional state	0.000788614
1999-01	Congenital brain damage	3.7553e-05
1999-01	Congenital eye naevus	0.000187765
1999-01	Congestive cardiomyopathy	0.000713508
1999-01	Conjunctival cyst	3.7553e-05
1999-01	Conjunctival hyperaemia	3.7553e-05
1999-01	Conjunctivitis	0.00048819
1999-01	Conjunctivitis allergic	3.7553e-05
1999-01	Connective tissue disorder	3.7553e-05
1999-01	Connective tissue inflammation	3.7553e-05
1999-01	Constipation	0.0030418
1999-01	Contusion	0.0031169
1999-01	Conversion disorder	0.000150212
1999-01	Convulsion	0.0030418
1999-01	Coordination abnormal	0.000262871
1999-01	Cor pulmonale chronic	3.7553e-05
1999-01	Corneal abrasion	0.000300424
1999-01	Corneal disorder	7.51061e-05
1999-01	Coronary arterial stent insertion	3.7553e-05
1999-01	Coronary artery bypass	7.51061e-05
1999-01	Coronary artery disease	0.0143077
1999-01	Coronary artery embolism	7.51061e-05
1999-01	Coronary artery insufficiency	3.7553e-05
1999-01	Coronary artery occlusion	0.00345488
1999-01	Coronary artery reocclusion	0.000450637
1999-01	Coronary artery restenosis	0.00187765
1999-01	Coronary artery stenosis	0.00274137
1999-01	Coronary artery thrombosis	0.000112659
1999-01	Coronary bypass thrombosis	0.000150212
1999-01	Costochondritis	0.000262871
1999-01	Cough	0.00401818
1999-01	Craniocerebral injury	0.000112659
1999-01	Creatinine renal clearance decreased	3.7553e-05
1999-01	Crepitations	0.000112659
1999-01	Crohn's disease	0.000225318
1999-01	Crying	0.000150212
1999-01	Cryptogenic cirrhosis	3.7553e-05
1999-01	Culture urine positive	3.7553e-05
1999-01	Cutaneous vasculitis	0.000112659
1999-01	Cutis laxa	3.7553e-05
1999-01	Cyst	0.000938826
1999-01	Cystitis	0.00165233
1999-01	Cystitis glandularis	0.000262871
1999-01	Cystitis noninfective	7.51061e-05
1999-01	Cystocele	0.000112659
1999-01	Dacryocystitis	3.7553e-05
1999-01	Dacryostenosis acquired	3.7553e-05
1999-01	Deafness	0.000413083
1999-01	Deafness neurosensory	0.00037553
1999-01	Deafness unilateral	0.000112659
1999-01	Death	0.00206542
1999-01	Decreased activity	7.51061e-05
1999-01	Decreased appetite	0.00187765
1999-01	Deep vein thrombosis	0.00296669
1999-01	Defaecation urgency	0.00037553
1999-01	Dehydration	0.00176499
1999-01	Delirium	0.000300424
1999-01	Dementia	0.000413083
1999-01	Dementia Alzheimer's type	0.000187765
1999-01	Demyelination	3.7553e-05
1999-01	Dengue fever	7.51061e-05
1999-01	Dental caries	0.000450637
1999-01	Dental discomfort	7.51061e-05
1999-01	Depressed level of consciousness	0.000225318
1999-01	Depressed mood	0.00048819
1999-01	Depression	0.0139697
1999-01	Depression postoperative	3.7553e-05
1999-01	Dermal cyst	0.000150212
1999-01	Dermatitis	0.000976379
1999-01	Dermatitis atopic	0.000187765
1999-01	Dermatitis contact	0.000450637
1999-01	Device occlusion	3.7553e-05
1999-01	Device related sepsis	3.7553e-05
1999-01	Diabetes insipidus	7.51061e-05
1999-01	Diabetes mellitus	0.00274137
1999-01	Diabetes mellitus inadequate control	0.000675955
1999-01	Diabetic foot	0.000225318
1999-01	Diabetic gastroenteropathy	3.7553e-05
1999-01	Diabetic gastroparesis	3.7553e-05
1999-01	Diabetic gastropathy	3.7553e-05
1999-01	Diabetic microangiopathy	3.7553e-05
1999-01	Diabetic nephropathy	0.000225318
1999-01	Diabetic neuropathy	0.000112659
1999-01	Diabetic retinopathy	0.00037553
1999-01	Diabetic vascular disorder	0.000112659
1999-01	Dialysis	0.000150212
1999-01	Diaphragmatic disorder	0.000112659
1999-01	Diarrhoea	0.00443126
1999-01	Diarrhoea haemorrhagic	0.000112659
1999-01	Diastolic dysfunction	0.00105149
1999-01	Dilatation atrial	0.000600849
1999-01	Dilatation ventricular	0.00037553
1999-01	Diplopia	0.000337977
1999-01	Disability	0.000300424
1999-01	Discomfort	0.000187765
1999-01	Disease recurrence	0.000225318
1999-01	Dislocation of vertebra	3.7553e-05
1999-01	Disorder of orbit	7.51061e-05
1999-01	Disorientation	0.000225318
1999-01	Dissociation	3.7553e-05
1999-01	Dissociative fugue	3.7553e-05
1999-01	Disturbance in attention	0.00101393
1999-01	Diverticular perforation	3.7553e-05
1999-01	Diverticulitis	0.000638402
1999-01	Diverticulitis intestinal haemorrhagic	0.00037553
1999-01	Diverticulum	0.00307935
1999-01	Diverticulum intestinal	0.000563296
1999-01	Diverticulum intestinal haemorrhagic	0.00037553
1999-01	Dizziness	0.0080739
1999-01	Dizziness postural	0.00048819
1999-01	Dressler's syndrome	3.7553e-05
1999-01	Drooling	3.7553e-05
1999-01	Drug abuser	0.000563296
1999-01	Drug administration error	0.000112659
1999-01	Drug dependence	0.000901273
1999-01	Drug effect decreased	0.000187765
1999-01	Drug eruption	7.51061e-05
1999-01	Drug hypersensitivity	0.00161478
1999-01	Drug ineffective	0.00458147
1999-01	Drug interaction	0.000187765
1999-01	Drug intolerance	0.000638402
1999-01	Drug level below therapeutic	3.7553e-05
1999-01	Drug level changed	3.7553e-05
1999-01	Drug level increased	7.51061e-05
1999-01	Drug screen positive	0.000112659
1999-01	Drug tolerance decreased	7.51061e-05
1999-01	Drug withdrawal syndrome	0.000187765
1999-01	Dry eye	0.000713508
1999-01	Dry mouth	0.000675955
1999-01	Duodenal ulcer	0.000150212
1999-01	Duodenal ulcer haemorrhage	0.000150212
1999-01	Duodenitis	0.000751061
1999-01	Dysaesthesia	7.51061e-05
1999-01	Dysarthria	0.000563296
1999-01	Dysfunctional uterine bleeding	7.51061e-05
1999-01	Dysgeusia	0.00048819
1999-01	Dysgraphia	0.000112659
1999-01	Dyskinesia	0.000262871
1999-01	Dyslipidaemia	0.0012017
1999-01	Dyspepsia	0.00533253
1999-01	Dysphagia	0.00157723
1999-01	Dysphonia	0.000788614
1999-01	Dysphoria	0.000262871
1999-01	Dyspnoea	0.0104022
1999-01	Dyspnoea exertional	0.00153967
1999-01	Dyspnoea paroxysmal nocturnal	0.000638402
1999-01	Dysstasia	0.000600849
1999-01	Dysthymic disorder	0.000563296
1999-01	Dystonia	3.7553e-05
1999-01	Dysuria	0.00187765
1999-01	Ear discomfort	0.000150212
1999-01	Ear infection	0.000450637
1999-01	Ear pain	0.000225318
1999-01	Early satiety	3.7553e-05
1999-01	Eating disorder	7.51061e-05
1999-01	Ecchymosis	0.000225318
1999-01	Economic problem	3.7553e-05
1999-01	Eczema asteatotic	0.000225318
1999-01	Ejection fraction decreased	0.000300424
1999-01	Electrocardiogram Q waves	3.7553e-05
1999-01	Electrocardiogram QRS complex abnormal	3.7553e-05
1999-01	Electrocardiogram QT prolonged	7.51061e-05
1999-01	Electrocardiogram ST segment abnormal	0.000337977
1999-01	Electrocardiogram ST segment depression	0.000300424
1999-01	Electrocardiogram ST segment elevation	3.7553e-05
1999-01	Electrocardiogram ST-T change	0.000112659
1999-01	Electrocardiogram ST-T segment abnormal	3.7553e-05
1999-01	Electrocardiogram T wave abnormal	0.000112659
1999-01	Electrocardiogram T wave amplitude decreased	7.51061e-05
1999-01	Electrocardiogram T wave inversion	0.00037553
1999-01	Electrocardiogram abnormal	0.000525743
1999-01	Electroencephalogram abnormal	7.51061e-05
1999-01	Electrolyte imbalance	0.000112659
1999-01	Embolic cerebral infarction	0.000413083
1999-01	Embolic stroke	0.000262871
1999-01	Embolism	0.000262871
1999-01	Emotional disorder	0.00123925
1999-01	Emotional distress	0.00548274
1999-01	Emphysema	0.000675955
1999-01	Encephalitis	0.000187765
1999-01	Encephalitis toxic	3.7553e-05
1999-01	Encephalomalacia	3.7553e-05
1999-01	Encephalopathy	0.000262871
1999-01	Endarterectomy	3.7553e-05
1999-01	Endocarditis	0.000150212
1999-01	Endocarditis bacterial	3.7553e-05
1999-01	Endocrine ophthalmopathy	0.000150212
1999-01	Endolymphatic hydrops	0.000262871
1999-01	Endometriosis	7.51061e-05
1999-01	Enterocele	3.7553e-05
1999-01	Enthesopathy	0.000150212
1999-01	Enzyme abnormality	3.7553e-05
1999-01	Epicondylitis	0.000450637
1999-01	Epigastric discomfort	0.000112659
1999-01	Epilepsy	7.51061e-05
1999-01	Episcleritis	7.51061e-05
1999-01	Epistaxis	0.000976379
1999-01	Erectile dysfunction	0.00135191
1999-01	Erosive duodenitis	3.7553e-05
1999-01	Erosive oesophagitis	0.000187765
1999-01	Erythema	0.000413083
1999-01	Escherichia infection	3.7553e-05
1999-01	Essential hypertension	0.00048819
1999-01	Essential tremor	7.51061e-05
1999-01	Eustachian tube disorder	7.51061e-05
1999-01	Excoriation	3.7553e-05
1999-01	Exercise lack of	3.7553e-05
1999-01	Exostosis	0.000976379
1999-01	Exposure during pregnancy	0.000150212
1999-01	Exposure to toxic agent	3.7553e-05
1999-01	Extrasystoles	0.000112659
1999-01	Eye disorder	0.00037553
1999-01	Eye haemorrhage	0.000225318
1999-01	Eye infection	7.51061e-05
1999-01	Eye injury	0.000262871
1999-01	Eye oedema	0.000112659
1999-01	Eye pain	0.000225318
1999-01	Eyelid oedema	3.7553e-05
1999-01	Face injury	3.7553e-05
1999-01	Facet joint syndrome	0.000187765
1999-01	Facial operation	3.7553e-05
1999-01	Facial pain	7.51061e-05
1999-01	Facial paresis	7.51061e-05
1999-01	Factor II deficiency	3.7553e-05
1999-01	Faecal incontinence	0.000638402
1999-01	Faecaloma	3.7553e-05
1999-01	Faeces discoloured	0.000150212
1999-01	Faeces hard	3.7553e-05
1999-01	Fall	0.00439371
1999-01	Family stress	0.000150212
1999-01	Fatigue	0.00619625
1999-01	Fear	0.00037553
1999-01	Feeding tube complication	3.7553e-05
1999-01	Feeling abnormal	0.00131436
1999-01	Feeling cold	0.000337977
1999-01	Feeling hot	7.51061e-05
1999-01	Feeling jittery	0.000300424
1999-01	Feeling of body temperature change	7.51061e-05
1999-01	Femoral artery occlusion	3.7553e-05
1999-01	Femur fracture	3.7553e-05
1999-01	Fibrocystic breast disease	0.000187765
1999-01	Fibromyalgia	0.00210297
1999-01	Fibrosis	3.7553e-05
1999-01	Fibula fracture	3.7553e-05
1999-01	Finger amputation	3.7553e-05
1999-01	Finger deformity	0.000187765
1999-01	Fistula repair	3.7553e-05
1999-01	Fixed eruption	3.7553e-05
1999-01	Flank pain	0.00037553
1999-01	Flashback	0.000112659
1999-01	Flat affect	0.000150212
1999-01	Flatulence	0.00150212
1999-01	Fluid overload	7.51061e-05
1999-01	Fluid retention	0.0012768
1999-01	Flushing	0.000150212
1999-01	Food allergy	3.7553e-05
1999-01	Food intolerance	0.000262871
1999-01	Food poisoning	7.51061e-05
1999-01	Foot amputation	3.7553e-05
1999-01	Foot deformity	0.000337977
1999-01	Foot fracture	0.000938826
1999-01	Foot operation	0.000225318
1999-01	Foreign body	7.51061e-05
1999-01	Fracture	0.000187765
1999-01	Fractured coccyx	0.000225318
1999-01	Frequent bowel movements	3.7553e-05
1999-01	Functional gastrointestinal disorder	0.000300424
1999-01	Fungal infection	0.000300424
1999-01	Fungal skin infection	3.7553e-05
1999-01	Furuncle	7.51061e-05
1999-01	Gait disturbance	0.00153967
1999-01	Gait spastic	7.51061e-05
1999-01	Gallbladder disorder	0.00191521
1999-01	Gallbladder polyp	0.000150212
1999-01	Gastric banding	3.7553e-05
1999-01	Gastric bypass	3.7553e-05
1999-01	Gastric disorder	0.00206542
1999-01	Gastric haemorrhage	0.000262871
1999-01	Gastric mucosal lesion	3.7553e-05
1999-01	Gastric neoplasm	3.7553e-05
1999-01	Gastric perforation	7.51061e-05
1999-01	Gastric ulcer	0.000938826
1999-01	Gastric ulcer haemorrhage	0.000187765
1999-01	Gastritis	0.00266627
1999-01	Gastritis erosive	0.00037553
1999-01	Gastroenteritis	0.000150212
1999-01	Gastroenteritis viral	0.000413083
1999-01	Gastrointestinal disorder	0.00101393
1999-01	Gastrointestinal haemorrhage	0.00131436
1999-01	Gastrointestinal motility disorder	0.00037553
1999-01	Gastrointestinal pain	0.000600849
1999-01	Gastrointestinal perforation	7.51061e-05
1999-01	Gastrointestinal tract adenoma	7.51061e-05
1999-01	Gastrointestinal ulcer	0.000337977
1999-01	Gastrointestinal ulcer haemorrhage	0.000150212
1999-01	Gastrooesophageal reflux disease	0.00732284
1999-01	General physical condition abnormal	3.7553e-05
1999-01	General physical health deterioration	0.000150212
1999-01	General symptom	0.000112659
1999-01	Generalised anxiety disorder	0.00037553
1999-01	Generalised oedema	0.000262871
1999-01	Gingival bleeding	7.51061e-05
1999-01	Gingival infection	0.000225318
1999-01	Gingival pain	0.000112659
1999-01	Gingival swelling	3.7553e-05
1999-01	Glaucoma	0.00142702
1999-01	Gliosis	0.000112659
1999-01	Glomerulonephritis	7.51061e-05
1999-01	Glossodynia	0.000187765
1999-01	Glucose tolerance impaired	3.7553e-05
1999-01	Glycosylated haemoglobin increased	0.000187765
1999-01	Goitre	0.000525743
1999-01	Gout	0.00206542
1999-01	Gouty arthritis	0.00048819
1999-01	Gouty tophus	3.7553e-05
1999-01	Graft complication	7.51061e-05
1999-01	Grand mal convulsion	0.000337977
1999-01	Granuloma	0.000150212
1999-01	Gravitational oedema	0.000337977
1999-01	Grief reaction	3.7553e-05
1999-01	Groin abscess	3.7553e-05
1999-01	Groin pain	0.000525743
1999-01	Growth hormone deficiency	3.7553e-05
1999-01	Gynaecomastia	0.000225318
1999-01	Haemangioma	0.000300424
1999-01	Haemangioma of liver	3.7553e-05
1999-01	Haemarthrosis	7.51061e-05
1999-01	Haematemesis	0.000150212
1999-01	Haematochezia	0.00108904
1999-01	Haematocrit decreased	0.000300424
1999-01	Haematoma	0.00123925
1999-01	Haematuria	0.00116414
1999-01	Haemodialysis	0.000112659
1999-01	Haemodynamic instability	3.7553e-05
1999-01	Haemoglobin abnormal	3.7553e-05
1999-01	Haemoglobin decreased	0.00048819
1999-01	Haemoptysis	0.000262871
1999-01	Haemorrhage	0.00187765
1999-01	Haemorrhage intracranial	0.000112659
1999-01	Haemorrhagic disorder	3.7553e-05
1999-01	Haemorrhagic stroke	0.000112659
1999-01	Haemorrhoid operation	3.7553e-05
1999-01	Haemorrhoidal haemorrhage	0.000225318
1999-01	Haemorrhoids	0.0030418
1999-01	Hair colour changes	0.000112659
1999-01	Hair texture abnormal	0.000262871
1999-01	Hallucination	0.000187765
1999-01	Hallucination, auditory	0.000150212
1999-01	Hallucination, visual	7.51061e-05
1999-01	Hand fracture	3.7553e-05
1999-01	Head injury	0.000713508
1999-01	Headache	0.00818656
1999-01	Hearing impaired	0.00048819
1999-01	Heart disease congenital	0.000112659
1999-01	Heart injury	0.000901273
1999-01	Heart rate abnormal	0.000112659
1999-01	Heart rate decreased	7.51061e-05
1999-01	Heart rate increased	0.000901273
1999-01	Heart rate irregular	0.00285403
1999-01	Heart valve calcification	7.51061e-05
1999-01	Heart valve incompetence	7.51061e-05
1999-01	Heart valve stenosis	3.7553e-05
1999-01	Heat stroke	0.000150212
1999-01	Helicobacter gastritis	0.000262871
1999-01	Helicobacter infection	0.000300424
1999-01	Helicobacter test positive	0.00037553
1999-01	Hemianopia homonymous	0.000150212
1999-01	Hemiparesis	0.000638402
1999-01	Hemiplegia	3.7553e-05
1999-01	Hepatic cancer	7.51061e-05
1999-01	Hepatic cirrhosis	0.000187765
1999-01	Hepatic cyst	0.000225318
1999-01	Hepatic encephalopathy	3.7553e-05
1999-01	Hepatic enzyme increased	0.000262871
1999-01	Hepatic failure	3.7553e-05
1999-01	Hepatic function abnormal	0.000150212
1999-01	Hepatic steatosis	0.000788614
1999-01	Hepatitis	0.000112659
1999-01	Hepatitis C	0.00037553
1999-01	Hepatocellular injury	0.00037553
1999-01	Hernia	0.00150212
1999-01	Hernia repair	3.7553e-05
1999-01	Herpes simplex	0.000225318
1999-01	Herpes virus infection	7.51061e-05
1999-01	Herpes zoster	0.000150212
1999-01	Herpes zoster disseminated	3.7553e-05
1999-01	Hiatus hernia	0.00274137
1999-01	Hiccups	3.7553e-05
1999-01	Hidradenitis	7.51061e-05
1999-01	High density lipoprotein decreased	0.000225318
1999-01	High density lipoprotein increased	3.7553e-05
1999-01	Hip arthroplasty	0.000225318
1999-01	Hip fracture	0.000112659
1999-01	Hip surgery	3.7553e-05
1999-01	Histrionic personality disorder	3.7553e-05
1999-01	Hodgkin's disease	0.000713508
1999-01	Homans' sign	3.7553e-05
1999-01	Hospitalisation	3.7553e-05
1999-01	Hot flush	0.00101393
1999-01	Humerus fracture	3.7553e-05
1999-01	Hydrocele	0.000112659
1999-01	Hydrocephalus	0.000300424
1999-01	Hydronephrosis	7.51061e-05
1999-01	Hydropneumothorax	0.000150212
1999-01	Hyperaesthesia	3.7553e-05
1999-01	Hypercalcaemia	0.000112659
1999-01	Hyperchlorhydria	0.000112659
1999-01	Hypercholesterolaemia	0.00217808
1999-01	Hyperchromic anaemia	7.51061e-05
1999-01	Hypercoagulation	0.000563296
1999-01	Hyperglycaemia	0.000525743
1999-01	Hyperhidrosis	0.00150212
1999-01	Hyperhomocysteinaemia	3.7553e-05
1999-01	Hyperkalaemia	0.000826167
1999-01	Hyperkeratosis	0.000638402
1999-01	Hyperlipidaemia	0.00439371
1999-01	Hyperphagia	7.51061e-05
1999-01	Hyperplasia	3.7553e-05
1999-01	Hyperreflexia	7.51061e-05
1999-01	Hypersensitivity	0.0012017
1999-01	Hypersomnia	0.000150212
1999-01	Hypertension	0.0169364
1999-01	Hypertensive cardiomyopathy	7.51061e-05
1999-01	Hypertensive crisis	0.000938826
1999-01	Hypertensive encephalopathy	0.00037553
1999-01	Hypertensive heart disease	0.000187765
1999-01	Hyperthyroidism	7.51061e-05
1999-01	Hypertonic bladder	0.000150212
1999-01	Hypertriglyceridaemia	0.000187765
1999-01	Hypertrophic cardiomyopathy	0.000525743
1999-01	Hypertrophy	3.7553e-05
1999-01	Hyperuricaemia	7.51061e-05
1999-01	Hyperventilation	3.7553e-05
1999-01	Hypervigilance	3.7553e-05
1999-01	Hypoacusis	0.000262871
1999-01	Hypoaesthesia	0.00349243
1999-01	Hypoaesthesia oral	3.7553e-05
1999-01	Hypochromasia	7.51061e-05
1999-01	Hypochromic anaemia	0.000112659
1999-01	Hypocoagulable state	3.7553e-05
1999-01	Hypoglycaemia	0.000563296
1999-01	Hypogonadism	3.7553e-05
1999-01	Hypokalaemia	0.00195276
1999-01	Hypokinesia	0.000112659
1999-01	Hypomagnesaemia	3.7553e-05
1999-01	Hyponatraemia	0.00131436
1999-01	Hypophagia	7.51061e-05
1999-01	Hypoproteinaemia	3.7553e-05
1999-01	Hypotension	0.00199031
1999-01	Hypothyroidism	0.0012768
1999-01	Hypotonic urinary bladder	3.7553e-05
1999-01	Hypovolaemia	0.000262871
1999-01	Hypoxia	0.00086372
1999-01	Hypoxic-ischaemic encephalopathy	0.000150212
1999-01	Hysterectomy	0.000187765
1999-01	Idiopathic thrombocytopenic purpura	3.7553e-05
1999-01	Ileitis	0.00037553
1999-01	Ileus	0.000112659
1999-01	Iliac artery occlusion	3.7553e-05
1999-01	Immobile	7.51061e-05
1999-01	Immunosuppression	3.7553e-05
1999-01	Impaired gastric emptying	0.000150212
1999-01	Impaired healing	0.000525743
1999-01	Impaired work ability	0.000225318
1999-01	Impetigo	3.7553e-05
1999-01	Impulsive behaviour	3.7553e-05
1999-01	Inadequate analgesia	3.7553e-05
1999-01	Inappropriate antidiuretic hormone secretion	0.000225318
1999-01	Incision site complication	7.51061e-05
1999-01	Incision site infection	3.7553e-05
1999-01	Incisional hernia	0.000187765
1999-01	Incontinence	0.00037553
1999-01	Incorrect dose administered	3.7553e-05
1999-01	Increased tendency to bruise	0.000901273
1999-01	Increased upper airway secretion	0.000150212
1999-01	Infection	0.000938826
1999-01	Inflammation	0.000150212
1999-01	Inflammatory bowel disease	0.00037553
1999-01	Influenza	0.000788614
1999-01	Influenza like illness	0.000112659
1999-01	Infusion related reaction	3.7553e-05
1999-01	Infusion site infection	3.7553e-05
1999-01	Ingrowing nail	0.000112659
1999-01	Inguinal hernia	0.00086372
1999-01	Injury	0.00525743
1999-01	Inner ear disorder	0.000187765
1999-01	Insomnia	0.00506966
1999-01	Intentional drug misuse	3.7553e-05
1999-01	Intercostal neuralgia	0.000150212
1999-01	Intermittent claudication	0.00142702
1999-01	International normalised ratio decreased	0.000187765
1999-01	International normalised ratio increased	0.000150212
1999-01	Interstitial lung disease	0.000337977
1999-01	Intervertebral disc degeneration	0.00300424
1999-01	Intervertebral disc disorder	0.000713508
1999-01	Intervertebral disc displacement	0.000262871
1999-01	Intervertebral disc operation	3.7553e-05
1999-01	Intervertebral disc protrusion	0.00236584
1999-01	Intervertebral disc space narrowing	0.000150212
1999-01	Intestinal adhesion lysis	3.7553e-05
1999-01	Intestinal infarction	3.7553e-05
1999-01	Intestinal ischaemia	7.51061e-05
1999-01	Intestinal obstruction	0.000262871
1999-01	Intestinal operation	3.7553e-05
1999-01	Intestinal perforation	0.000563296
1999-01	Intestinal polyp	0.000225318
1999-01	Intra-abdominal haematoma	7.51061e-05
1999-01	Intra-abdominal haemorrhage	3.7553e-05
1999-01	Intracardiac thrombus	0.00037553
1999-01	Intracranial aneurysm	0.00142702
1999-01	Intraventricular haemorrhage	7.51061e-05
1999-01	Iritis	0.000187765
1999-01	Iron deficiency	0.00037553
1999-01	Iron deficiency anaemia	0.000675955
1999-01	Irritability	0.000300424
1999-01	Irritable bowel syndrome	0.0012768
1999-01	Ischaemia	0.000225318
1999-01	Ischaemic cardiomyopathy	0.000976379
1999-01	Ischaemic cerebral infarction	0.000150212
1999-01	Ischaemic neuropathy	3.7553e-05
1999-01	Ischaemic stroke	0.00086372
1999-01	Joint arthroplasty	7.51061e-05
1999-01	Joint dislocation	0.000901273
1999-01	Joint effusion	0.000563296
1999-01	Joint injury	0.00255361
1999-01	Joint range of motion decreased	0.000150212
1999-01	Joint swelling	0.00161478
1999-01	Keloid scar	0.000337977
1999-01	Ketosis	3.7553e-05
1999-01	Kidney enlargement	3.7553e-05
1999-01	Kidney infection	0.000563296
1999-01	Knee arthroplasty	0.000300424
1999-01	Knee deformity	3.7553e-05
1999-01	Knee operation	0.000187765
1999-01	Kussmaul respiration	3.7553e-05
1999-01	Kyphosis	7.51061e-05
1999-01	Labile hypertension	0.000337977
1999-01	Laboratory test abnormal	0.000150212
1999-01	Labyrinthitis	0.000300424
1999-01	Laceration	0.00048819
1999-01	Lacrimation increased	0.000225318
1999-01	Lactic acidosis	3.7553e-05
1999-01	Lactose intolerance	0.000563296
1999-01	Lacunar infarction	0.00225318
1999-01	Large intestinal ulcer haemorrhage	0.00037553
1999-01	Large intestine perforation	0.000187765
1999-01	Large intestine polyp	0.00161478
1999-01	Laryngeal pain	0.00138946
1999-01	Left ventricular end-diastolic pressure increased	0.000187765
1999-01	Left ventricular failure	0.000300424
1999-01	Leg amputation	0.000112659
1999-01	Lethargy	0.000337977
1999-01	Leukocytosis	0.000638402
1999-01	Leukopenia	0.000150212
1999-01	Libido decreased	0.00048819
1999-01	Life expectancy shortened	7.51061e-05
1999-01	Ligament injury	3.7553e-05
1999-01	Ligament sprain	0.00161478
1999-01	Limb crushing injury	3.7553e-05
1999-01	Limb deformity	3.7553e-05
1999-01	Limb discomfort	0.000826167
1999-01	Limb injury	0.00176499
1999-01	Limb malformation	3.7553e-05
1999-01	Limb operation	7.51061e-05
1999-01	Limb traumatic amputation	3.7553e-05
1999-01	Lip and/or oral cavity cancer	3.7553e-05
1999-01	Lip ulceration	3.7553e-05
1999-01	Lipase increased	3.7553e-05
1999-01	Lipids abnormal	0.000112659
1999-01	Lipids increased	0.000150212
1999-01	Lipoma	0.000187765
1999-01	Lipomatosis	0.000187765
1999-01	Lipoprotein (a) abnormal	3.7553e-05
1999-01	Lipoprotein (a) increased	3.7553e-05
1999-01	Livedo reticularis	3.7553e-05
1999-01	Liver disorder	0.00037553
1999-01	Liver function test abnormal	0.00037553
1999-01	Lobar pneumonia	0.00116414
1999-01	Localised infection	0.000187765
1999-01	Loose body in joint	7.51061e-05
1999-01	Lordosis	3.7553e-05
1999-01	Loss of consciousness	0.00210297
1999-01	Loss of libido	3.7553e-05
1999-01	Low density lipoprotein increased	0.000675955
1999-01	Lower gastrointestinal haemorrhage	0.000300424
1999-01	Lower limb fracture	7.51061e-05
1999-01	Lower respiratory tract infection	0.000450637
1999-01	Lumbar radiculopathy	0.000826167
1999-01	Lumbar spinal stenosis	0.000413083
1999-01	Lumbar vertebral fracture	7.51061e-05
1999-01	Lung consolidation	3.7553e-05
1999-01	Lung disorder	0.00187765
1999-01	Lung infection	7.51061e-05
1999-01	Lung infiltration	0.000300424
1999-01	Lung neoplasm	0.0012017
1999-01	Lung neoplasm malignant	0.000112659
1999-01	Lupus-like syndrome	3.7553e-05
1999-01	Lyme disease	3.7553e-05
1999-01	Lymphadenopathy	0.000300424
1999-01	Lymphadenopathy mediastinal	3.7553e-05
1999-01	Lymphoedema	3.7553e-05
1999-01	Macroglossia	0.000112659
1999-01	Macular degeneration	0.000600849
1999-01	Major depression	0.00135191
1999-01	Malabsorption	0.000225318
1999-01	Malaise	0.00142702
1999-01	Malignant melanoma	0.000112659
1999-01	Malnutrition	7.51061e-05
1999-01	Mammogram abnormal	0.000300424
1999-01	Mammoplasty	3.7553e-05
1999-01	Mania	3.7553e-05
1999-01	Marital problem	7.51061e-05
1999-01	Marrow hyperplasia	7.51061e-05
1999-01	Mass	0.000337977
1999-01	Mean cell haemoglobin increased	0.000187765
1999-01	Mean cell volume increased	0.000187765
1999-01	Mediastinal disorder	3.7553e-05
1999-01	Mediastinal fibrosis	3.7553e-05
1999-01	Medical device complication	0.000262871
1999-01	Medication error	0.000112659
1999-01	Melaena	0.000225318
1999-01	Melanocytic naevus	7.51061e-05
1999-01	Memory impairment	0.000713508
1999-01	Meniere's disease	7.51061e-05
1999-01	Meningioma	7.51061e-05
1999-01	Meningitis	0.000262871
1999-01	Meniscus injury	0.00101393
1999-01	Menopausal symptoms	7.51061e-05
1999-01	Menopause	0.000150212
1999-01	Menorrhagia	3.7553e-05
1999-01	Menstrual disorder	3.7553e-05
1999-01	Mental disorder	0.000675955
1999-01	Mental impairment	0.00048819
1999-01	Mental status changes	0.000675955
1999-01	Meralgia paraesthetica	0.000187765
1999-01	Metabolic encephalopathy	0.000112659
1999-01	Metaplasia	3.7553e-05
1999-01	Metastasis	3.7553e-05
1999-01	Metastatic neoplasm	0.000112659
1999-01	Metrorrhagia	7.51061e-05
1999-01	Microalbuminuria	3.7553e-05
1999-01	Microangiopathy	3.7553e-05
1999-01	Microcytic anaemia	0.000187765
1999-01	Microlithiasis	0.000112659
1999-01	Micturition disorder	0.000112659
1999-01	Micturition urgency	0.000563296
1999-01	Middle ear effusion	3.7553e-05
1999-01	Migraine	0.00289158
1999-01	Migraine with aura	7.51061e-05
1999-01	Migraine without aura	0.00048819
1999-01	Mitral valve calcification	0.000337977
1999-01	Mitral valve disease	0.00037553
1999-01	Mitral valve incompetence	0.00300424
1999-01	Mitral valve prolapse	0.00131436
1999-01	Mitral valve replacement	7.51061e-05
1999-01	Mitral valve stenosis	3.7553e-05
1999-01	Mobility decreased	7.51061e-05
1999-01	Monarthritis	0.000563296
1999-01	Mononeuritis	7.51061e-05
1999-01	Monoplegia	3.7553e-05
1999-01	Mood altered	0.000413083
1999-01	Mood swings	3.7553e-05
1999-01	Motor dysfunction	7.51061e-05
1999-01	Mouth cyst	0.000225318
1999-01	Mouth haemorrhage	0.000150212
1999-01	Mouth ulceration	0.000262871
1999-01	Mucosal inflammation	3.7553e-05
1999-01	Mucosal ulceration	0.000300424
1999-01	Multi-organ disorder	0.000638402
1999-01	Multi-organ failure	7.51061e-05
1999-01	Multiple allergies	0.000112659
1999-01	Multiple injuries	0.00176499
1999-01	Multiple sclerosis	0.000262871
1999-01	Murphy's sign positive	3.7553e-05
1999-01	Muscle atrophy	7.51061e-05
1999-01	Muscle contractions involuntary	0.000112659
1999-01	Muscle disorder	3.7553e-05
1999-01	Muscle haemorrhage	7.51061e-05
1999-01	Muscle hypertrophy	3.7553e-05
1999-01	Muscle spasms	0.00168989
1999-01	Muscle strain	0.000262871
1999-01	Muscle tightness	0.000112659
1999-01	Muscle twitching	0.000337977
1999-01	Muscular weakness	0.000262871
1999-01	Musculoskeletal chest pain	0.00105149
1999-01	Musculoskeletal discomfort	0.000600849
1999-01	Musculoskeletal disorder	0.000225318
1999-01	Musculoskeletal pain	0.000976379
1999-01	Musculoskeletal stiffness	0.000450637
1999-01	Myalgia	0.00180255
1999-01	Myasthenia gravis	0.000150212
1999-01	Myelitis transverse	3.7553e-05
1999-01	Myelodysplastic syndrome	3.7553e-05
1999-01	Myocardial infarction	0.0289909
1999-01	Myocardial ischaemia	0.00274137
1999-01	Myocarditis	0.000150212
1999-01	Myoclonus	0.000300424
1999-01	Myofascial pain syndrome	0.000450637
1999-01	Myofascial spasm	3.7553e-05
1999-01	Myofascitis	7.51061e-05
1999-01	Myopathy	0.000413083
1999-01	Myositis	0.000450637
1999-01	Nail discolouration	3.7553e-05
1999-01	Nail disorder	3.7553e-05
1999-01	Nail dystrophy	3.7553e-05
1999-01	Nail ridging	0.000225318
1999-01	Narcolepsy	7.51061e-05
1999-01	Nasal congestion	0.000788614
1999-01	Nasal cyst	0.000187765
1999-01	Nasal disorder	3.7553e-05
1999-01	Nasal polypectomy	3.7553e-05
1999-01	Nasal polyps	0.000112659
1999-01	Nasal septum deviation	0.000337977
1999-01	Nasal turbinate hypertrophy	0.000187765
1999-01	Nasopharyngitis	0.000713508
1999-01	Nausea	0.00600849
1999-01	Neck deformity	3.7553e-05
1999-01	Neck injury	0.00108904
1999-01	Neck pain	0.00341733
1999-01	Neonatal disorder	3.7553e-05
1999-01	Neoplasm	0.000187765
1999-01	Neoplasm malignant	0.00037553
1999-01	Neoplasm recurrence	7.51061e-05
1999-01	Nephrectomy	7.51061e-05
1999-01	Nephrolithiasis	0.00153967
1999-01	Nephropathy	7.51061e-05
1999-01	Nephropathy toxic	7.51061e-05
1999-01	Nerve block	3.7553e-05
1999-01	Nerve compression	0.000300424
1999-01	Nerve degeneration	7.51061e-05
1999-01	Nerve injury	0.000600849
1999-01	Nerve root compression	3.7553e-05
1999-01	Nervous system disorder	0.00037553
1999-01	Nervousness	0.000901273
1999-01	Neuralgia	0.000788614
1999-01	Neuralgic amyotrophy	3.7553e-05
1999-01	Neuritis	0.000150212
1999-01	Neurodermatitis	7.51061e-05
1999-01	Neurogenic bladder	7.51061e-05
1999-01	Neurological symptom	0.000150212
1999-01	Neuroma	0.000413083
1999-01	Neuropathic arthropathy	7.51061e-05
1999-01	Neuropathy peripheral	0.00165233
1999-01	Neutrophil percentage increased	3.7553e-05
1999-01	Night sweats	0.000525743
1999-01	Nightmare	0.000150212
1999-01	No therapeutic response	0.000262871
1999-01	Nocturia	0.000450637
1999-01	Nocturnal dyspnoea	3.7553e-05
1999-01	Nodule	3.7553e-05
1999-01	Non-Hodgkin's lymphoma	0.000600849
1999-01	Non-cardiac chest pain	0.00176499
1999-01	Normal pressure hydrocephalus	0.000300424
1999-01	Normochromic normocytic anaemia	3.7553e-05
1999-01	Nuclear magnetic resonance imaging brain abnormal	7.51061e-05
1999-01	Nutritional condition abnormal	0.000225318
1999-01	Nystagmus	7.51061e-05
1999-01	Obesity	0.00116414
1999-01	Obsessive-compulsive disorder	0.00048819
1999-01	Obstruction	0.00037553
1999-01	Obstructive airways disorder	3.7553e-05
1999-01	Obstructive uropathy	3.7553e-05
1999-01	Occult blood	0.000112659
1999-01	Occult blood positive	0.000337977
1999-01	Ocular hyperaemia	3.7553e-05
1999-01	Ocular hypertension	3.7553e-05
1999-01	Ocular vascular disorder	3.7553e-05
1999-01	Odynophagia	0.000187765
1999-01	Oedema	0.0018401
1999-01	Oedema mucosal	3.7553e-05
1999-01	Oedema peripheral	0.00642157
1999-01	Oesophageal candidiasis	0.000262871
1999-01	Oesophageal carcinoma	7.51061e-05
1999-01	Oesophageal disorder	0.00086372
1999-01	Oesophageal pain	3.7553e-05
1999-01	Oesophageal rupture	3.7553e-05
1999-01	Oesophageal spasm	0.000150212
1999-01	Oesophageal ulcer	3.7553e-05
1999-01	Oesophageal ulcer haemorrhage	0.00037553
1999-01	Oesophagitis	0.00037553
1999-01	Oesophagitis ulcerative	0.000225318
1999-01	Oestrogen deficiency	3.7553e-05
1999-01	Oliguria	7.51061e-05
1999-01	Onychomycosis	0.000675955
1999-01	Open angle glaucoma	0.000225318
1999-01	Open fracture	3.7553e-05
1999-01	Optic atrophy	3.7553e-05
1999-01	Optic disc drusen	0.000225318
1999-01	Optic ischaemic neuropathy	7.51061e-05
1999-01	Optic nerve injury	3.7553e-05
1999-01	Optic neuritis	3.7553e-05
1999-01	Optic neuropathy	7.51061e-05
1999-01	Oral candidiasis	0.000262871
1999-01	Oral disorder	3.7553e-05
1999-01	Oral fungal infection	3.7553e-05
1999-01	Oral pain	3.7553e-05
1999-01	Orchitis	0.000150212
1999-01	Organ donor	3.7553e-05
1999-01	Organ failure	0.000826167
1999-01	Orthopnoea	0.000826167
1999-01	Orthostatic hypotension	0.000450637
1999-01	Orthostatic intolerance	3.7553e-05
1999-01	Osteitis deformans	0.000112659
1999-01	Osteoarthritis	0.00567051
1999-01	Osteoarthropathy	3.7553e-05
1999-01	Osteochondrosis	0.000262871
1999-01	Osteomyelitis	0.000187765
1999-01	Osteonecrosis	0.00048819
1999-01	Osteopenia	0.000901273
1999-01	Osteoporosis	0.00157723
1999-01	Otitis externa	7.51061e-05
1999-01	Otitis media	3.7553e-05
1999-01	Ovarian cyst	0.000150212
1999-01	Ovarian cyst ruptured	7.51061e-05
1999-01	Ovarian cystectomy	3.7553e-05
1999-01	Ovarian failure	0.000112659
1999-01	Ovarian mass	7.51061e-05
1999-01	Ovarian neoplasm	3.7553e-05
1999-01	Overdose	0.00570806
1999-01	Overweight	3.7553e-05
1999-01	Oxygen saturation decreased	0.000112659
1999-01	Pain	0.00608359
1999-01	Pain in extremity	0.00781103
1999-01	Pain in jaw	7.51061e-05
1999-01	Painful respiration	0.000112659
1999-01	Palatal disorder	0.000262871
1999-01	Pallor	0.000112659
1999-01	Palpitations	0.00413083
1999-01	Pancreatic carcinoma	7.51061e-05
1999-01	Pancreatic insufficiency	0.000187765
1999-01	Pancreatitis	0.000713508
1999-01	Pancreatitis acute	0.000150212
1999-01	Pancreatitis chronic	3.7553e-05
1999-01	Panic attack	0.000751061
1999-01	Panic disorder	0.000600849
1999-01	Panic disorder with agoraphobia	0.000450637
1999-01	Panic reaction	3.7553e-05
1999-01	Papilloma viral infection	7.51061e-05
1999-01	Paraesthesia	0.00240339
1999-01	Paraesthesia oral	3.7553e-05
1999-01	Paralysis	0.00037553
1999-01	Paranasal sinus hypersecretion	7.51061e-05
1999-01	Paranoia	0.000525743
1999-01	Paraphilia	7.51061e-05
1999-01	Parathyroid disorder	3.7553e-05
1999-01	Parkinson's disease	7.51061e-05
1999-01	Paronychia	3.7553e-05
1999-01	Parotid gland enlargement	0.000262871
1999-01	Parotitis	3.7553e-05
1999-01	Patellofemoral pain syndrome	0.000262871
1999-01	Pathological fracture	3.7553e-05
1999-01	Pelvic fracture	3.7553e-05
1999-01	Pelvic inflammatory disease	3.7553e-05
1999-01	Pelvic pain	0.000150212
1999-01	Pelvic prolapse	0.000112659
1999-01	Penile cancer	0.000150212
1999-01	Penis disorder	0.000112659
1999-01	Peptic ulcer	0.00217808
1999-01	Perforated ulcer	0.000112659
1999-01	Performance status decreased	3.7553e-05
1999-01	Periarthritis	3.7553e-05
1999-01	Pericardial effusion	0.000187765
1999-01	Pericarditis	0.000187765
1999-01	Pericarditis constrictive	7.51061e-05
1999-01	Periodontal disease	7.51061e-05
1999-01	Peripheral arterial occlusive disease	0.000413083
1999-01	Peripheral artery stenosis	0.000225318
1999-01	Peripheral artery thrombosis	3.7553e-05
1999-01	Peripheral circulatory failure	7.51061e-05
1999-01	Peripheral coldness	0.000187765
1999-01	Peripheral embolism	3.7553e-05
1999-01	Peripheral ischaemia	0.000112659
1999-01	Peripheral paralysis	7.51061e-05
1999-01	Peripheral sensory neuropathy	3.7553e-05
1999-01	Peripheral vascular disorder	0.00195276
1999-01	Perirectal abscess	0.000450637
1999-01	Peritonsillar abscess	3.7553e-05
1999-01	Pernicious anaemia	0.00037553
1999-01	Peroneal nerve palsy	7.51061e-05
1999-01	Personality disorder	3.7553e-05
1999-01	Pharyngeal abscess	7.51061e-05
1999-01	Pharyngeal disorder	3.7553e-05
1999-01	Pharyngitis	0.00037553
1999-01	Phimosis	7.51061e-05
1999-01	Phlebitis	0.000225318
1999-01	Phlebitis superficial	0.000112659
1999-01	Photosensitivity reaction	0.00037553
1999-01	Pigmentation disorder	3.7553e-05
1999-01	Piriformis syndrome	7.51061e-05
1999-01	Pituitary tumour benign	3.7553e-05
1999-01	Plantar fasciitis	0.00037553
1999-01	Plasma cell myeloma	3.7553e-05
1999-01	Platelet aggregation	3.7553e-05
1999-01	Platelet aggregation increased	3.7553e-05
1999-01	Platelet count decreased	0.000187765
1999-01	Platelet count increased	3.7553e-05
1999-01	Platelet disorder	7.51061e-05
1999-01	Pleural disorder	3.7553e-05
1999-01	Pleural effusion	0.00146457
1999-01	Pleural fibrosis	3.7553e-05
1999-01	Pleurisy	0.000337977
1999-01	Pleuritic pain	0.000262871
1999-01	Pneumoconiosis	7.51061e-05
1999-01	Pneumonia	0.00349243
1999-01	Pneumonia aspiration	0.000300424
1999-01	Pneumonia staphylococcal	3.7553e-05
1999-01	Pneumonia viral	7.51061e-05
1999-01	Pneumonitis	0.000150212
1999-01	Pneumoperitoneum	0.00037553
1999-01	Pneumothorax	0.000337977
1999-01	Pollakiuria	0.00116414
1999-01	Polyarthritis	3.7553e-05
1999-01	Polydipsia	7.51061e-05
1999-01	Polymyalgia rheumatica	0.000262871
1999-01	Polyp	0.000675955
1999-01	Polyuria	0.00037553
1999-01	Poor peripheral circulation	0.000187765
1999-01	Poor quality sleep	3.7553e-05
1999-01	Portal hypertension	0.000112659
1999-01	Post laminectomy syndrome	0.000225318
1999-01	Post procedural cellulitis	3.7553e-05
1999-01	Post procedural complication	0.000675955
1999-01	Post procedural haematoma	3.7553e-05
1999-01	Post procedural haemorrhage	0.000262871
1999-01	Post procedural infection	0.000187765
1999-01	Post thrombotic syndrome	0.000187765
1999-01	Post-traumatic stress disorder	0.00116414
1999-01	Postinfarction angina	7.51061e-05
1999-01	Postmenopausal haemorrhage	3.7553e-05
1999-01	Postmenopause	3.7553e-05
1999-01	Postoperative fever	3.7553e-05
1999-01	Postoperative respiratory distress	3.7553e-05
1999-01	Postoperative thoracic procedure complication	0.000225318
1999-01	Postoperative wound complication	3.7553e-05
1999-01	Postoperative wound infection	7.51061e-05
1999-01	Postpartum disorder	3.7553e-05
1999-01	Pouchitis	0.000150212
1999-01	Poverty of speech	3.7553e-05
1999-01	Pregnancy	3.7553e-05
1999-01	Prescribed overdose	0.00221563
1999-01	Procedural complication	0.000112659
1999-01	Procedural hypotension	3.7553e-05
1999-01	Procedural nausea	7.51061e-05
1999-01	Procedural pain	0.000225318
1999-01	Proctalgia	0.00037553
1999-01	Proctitis	3.7553e-05
1999-01	Proctitis ulcerative	0.00037553
1999-01	Productive cough	0.00048819
1999-01	Prophylaxis	3.7553e-05
1999-01	Prostate cancer	0.000262871
1999-01	Prostate examination abnormal	7.51061e-05
1999-01	Prostatic disorder	0.000337977
1999-01	Prostatic obstruction	3.7553e-05
1999-01	Prostatic specific antigen increased	0.000826167
1999-01	Prostatitis	0.000300424
1999-01	Protein total decreased	3.7553e-05
1999-01	Protein total increased	3.7553e-05
1999-01	Proteinuria	0.000600849
1999-01	Prothrombin time abnormal	0.000112659
1999-01	Prothrombin time prolonged	0.000187765
1999-01	Pruritus	0.00101393
1999-01	Pseudodiverticular disease	0.000112659
1999-01	Pseudomonas infection	3.7553e-05
1999-01	Psoriatic arthropathy	0.000187765
1999-01	Psychotic disorder	0.000337977
1999-01	Pulmonary calcification	0.000150212
1999-01	Pulmonary congestion	0.000638402
1999-01	Pulmonary embolism	0.00356754
1999-01	Pulmonary fibrosis	0.00086372
1999-01	Pulmonary granuloma	0.000225318
1999-01	Pulmonary hilum mass	3.7553e-05
1999-01	Pulmonary hypertension	0.00202786
1999-01	Pulmonary infarction	7.51061e-05
1999-01	Pulmonary mass	0.000225318
1999-01	Pulmonary oedema	0.00161478
1999-01	Pulmonary vascular disorder	0.000187765
1999-01	Pulse abnormal	0.000187765
1999-01	Pulseless electrical activity	3.7553e-05
1999-01	Puncture site haemorrhage	3.7553e-05
1999-01	Pupil fixed	3.7553e-05
1999-01	Pyelonephritis	0.000225318
1999-01	Pyelonephritis chronic	7.51061e-05
1999-01	Pyrexia	0.00251605
1999-01	QRS axis abnormal	0.000150212
1999-01	Radial nerve palsy	7.51061e-05
1999-01	Radiation injury	3.7553e-05
1999-01	Radicular pain	0.000112659
1999-01	Radicular syndrome	3.7553e-05
1999-01	Radiculitis	0.000112659
1999-01	Radiculitis cervical	0.000262871
1999-01	Radiculitis lumbosacral	0.000187765
1999-01	Radiculopathy	0.000450637
1999-01	Radius fracture	0.000450637
1999-01	Rales	7.51061e-05
1999-01	Rash	0.00191521
1999-01	Rash erythematous	0.000150212
1999-01	Rash macular	0.000337977
1999-01	Rash maculo-papular	0.000112659
1999-01	Rash pruritic	0.000262871
1999-01	Raynaud's phenomenon	7.51061e-05
1999-01	Reading rehabilitation	3.7553e-05
1999-01	Rectal abscess	3.7553e-05
1999-01	Rectal examination abnormal	0.000262871
1999-01	Rectal haemorrhage	0.00142702
1999-01	Rectal spasm	3.7553e-05
1999-01	Rectocele	3.7553e-05
1999-01	Rectocele repair	0.000187765
1999-01	Red blood cell count decreased	7.51061e-05
1999-01	Red blood cell sedimentation rate increased	3.7553e-05
1999-01	Red cell distribution width decreased	7.51061e-05
1999-01	Reflexes abnormal	3.7553e-05
1999-01	Refractory cytopenia with unilineage dysplasia	3.7553e-05
1999-01	Refusal of treatment by patient	0.000413083
1999-01	Reiter's syndrome	3.7553e-05
1999-01	Renal abscess	0.000187765
1999-01	Renal artery stenosis	0.000112659
1999-01	Renal atrophy	0.000150212
1999-01	Renal cell carcinoma	0.000150212
1999-01	Renal colic	7.51061e-05
1999-01	Renal cyst	0.00086372
1999-01	Renal disorder	0.00244095
1999-01	Renal embolism	3.7553e-05
1999-01	Renal failure	0.0024785
1999-01	Renal failure acute	0.000938826
1999-01	Renal failure chronic	0.00161478
1999-01	Renal impairment	0.000413083
1999-01	Renal infarct	3.7553e-05
1999-01	Renal injury	0.00048819
1999-01	Renal mass	0.000225318
1999-01	Renal neoplasm	3.7553e-05
1999-01	Renal pain	3.7553e-05
1999-01	Renal tubular necrosis	0.000337977
1999-01	Reocclusion	3.7553e-05
1999-01	Respiratory acidosis	0.000150212
1999-01	Respiratory arrest	0.000225318
1999-01	Respiratory disorder	0.00037553
1999-01	Respiratory distress	0.000826167
1999-01	Respiratory failure	0.00146457
1999-01	Respiratory rate increased	0.000150212
1999-01	Respiratory tract congestion	7.51061e-05
1999-01	Respiratory tract infection	3.7553e-05
1999-01	Restless legs syndrome	0.000600849
1999-01	Restlessness	0.00037553
1999-01	Restrictive pulmonary disease	3.7553e-05
1999-01	Retinal artery embolism	3.7553e-05
1999-01	Retinal artery occlusion	7.51061e-05
1999-01	Retinal artery thrombosis	3.7553e-05
1999-01	Retinal degeneration	3.7553e-05
1999-01	Retinal detachment	0.000112659
1999-01	Retinal haemorrhage	0.000150212
1999-01	Retinal vascular disorder	3.7553e-05
1999-01	Retinal vein occlusion	0.000187765
1999-01	Retinopathy	3.7553e-05
1999-01	Retroperitoneal haematoma	7.51061e-05
1999-01	Retroperitoneal haemorrhage	7.51061e-05
1999-01	Reversible airways obstruction	3.7553e-05
1999-01	Reversible ischaemic neurological deficit	3.7553e-05
1999-01	Rheumatoid arthritis	0.00206542
1999-01	Rhinitis	0.00048819
1999-01	Rhinitis allergic	0.0018401
1999-01	Rhinitis seasonal	0.000187765
1999-01	Rhinorrhoea	0.000300424
1999-01	Rib fracture	0.000450637
1999-01	Right ventricular failure	0.000112659
1999-01	Road traffic accident	0.00251605
1999-01	Rosacea	0.000112659
1999-01	Rotator cuff syndrome	0.00289158
1999-01	Ruptured cerebral aneurysm	3.7553e-05
1999-01	Sacroiliitis	0.000600849
1999-01	Salivary gland calculus	3.7553e-05
1999-01	Salivary gland cancer	7.51061e-05
1999-01	Salivary gland disorder	0.000450637
1999-01	Salivary gland operation	0.000112659
1999-01	Salmonellosis	3.7553e-05
1999-01	Sarcoidosis	7.51061e-05
1999-01	Scan myocardial perfusion abnormal	3.7553e-05
1999-01	Scar	0.000262871
1999-01	Schizophrenia	7.51061e-05
1999-01	Sciatica	0.000563296
1999-01	Scintillating scotoma	3.7553e-05
1999-01	Scoliosis	0.000337977
1999-01	Scotoma	7.51061e-05
1999-01	Scrotal haematoma	3.7553e-05
1999-01	Scrotal swelling	3.7553e-05
1999-01	Seasonal allergy	0.000525743
1999-01	Seborrhoeic keratosis	0.00037553
1999-01	Sedation	3.7553e-05
1999-01	Self esteem decreased	3.7553e-05
1999-01	Self-injurious ideation	0.000112659
1999-01	Self-medication	7.51061e-05
1999-01	Senile dementia	0.000112659
1999-01	Sensation of heaviness	3.7553e-05
1999-01	Sensation of pressure	3.7553e-05
1999-01	Sensory disturbance	0.000187765
1999-01	Sensory loss	0.000112659
1999-01	Sepsis	0.000788614
1999-01	Septic shock	7.51061e-05
1999-01	Seroma	0.00037553
1999-01	Serositis	3.7553e-05
1999-01	Serum ferritin decreased	3.7553e-05
1999-01	Sexual dysfunction	0.000225318
1999-01	Shock	3.7553e-05
1999-01	Shoulder dystocia	3.7553e-05
1999-01	Shoulder operation	3.7553e-05
1999-01	Shunt thrombosis	3.7553e-05
1999-01	Sialoadenitis	7.51061e-05
1999-01	Sick sinus syndrome	0.000901273
1999-01	Sigmoiditis	0.000225318
1999-01	Silent myocardial infarction	0.000150212
1999-01	Simple partial seizures	0.000112659
1999-01	Sinus arrhythmia	7.51061e-05
1999-01	Sinus bradycardia	0.000901273
1999-01	Sinus congestion	0.000337977
1999-01	Sinus disorder	0.000826167
1999-01	Sinus headache	0.000337977
1999-01	Sinus operation	3.7553e-05
1999-01	Sinus tachycardia	0.000337977
1999-01	Sinusitis	0.00225318
1999-01	Sjogren's syndrome	0.000262871
1999-01	Skeletal injury	0.000225318
1999-01	Skin cancer	0.000901273
1999-01	Skin discolouration	0.000187765
1999-01	Skin disorder	0.000300424
1999-01	Skin fissures	3.7553e-05
1999-01	Skin haemorrhage	7.51061e-05
1999-01	Skin hyperpigmentation	3.7553e-05
1999-01	Skin infection	3.7553e-05
1999-01	Skin injury	3.7553e-05
1999-01	Skin irritation	0.000150212
1999-01	Skin lesion	0.00105149
1999-01	Skin mass	0.000300424
1999-01	Skin papilloma	0.000300424
1999-01	Skin ulcer	0.000300424
1999-01	Sleep apnoea syndrome	0.00334222
1999-01	Sleep disorder	0.00217808
1999-01	Sleep paralysis	3.7553e-05
1999-01	Sleep terror	3.7553e-05
1999-01	Small intestinal obstruction	0.000225318
1999-01	Sneezing	0.000450637
1999-01	Snoring	0.000225318
1999-01	Soft tissue disorder	3.7553e-05
1999-01	Soft tissue inflammation	7.51061e-05
1999-01	Somnambulism	0.000225318
1999-01	Somnolence	0.000675955
1999-01	Speech disorder	0.000525743
1999-01	Speech rehabilitation	3.7553e-05
1999-01	Spinal column injury	0.000150212
1999-01	Spinal column stenosis	0.000788614
1999-01	Spinal compression fracture	7.51061e-05
1999-01	Spinal cord compression	3.7553e-05
1999-01	Spinal cord disorder	3.7553e-05
1999-01	Spinal cord injury	3.7553e-05
1999-01	Spinal disorder	0.000788614
1999-01	Spinal fracture	0.000150212
1999-01	Spinal fusion surgery	3.7553e-05
1999-01	Spinal laminectomy	0.000112659
1999-01	Spinal osteoarthritis	0.00259116
1999-01	Spleen disorder	3.7553e-05
1999-01	Splenic cyst	0.000112659
1999-01	Splenic infarction	3.7553e-05
1999-01	Splenomegaly	0.000187765
1999-01	Spondylolisthesis	0.000675955
1999-01	Sputum abnormal	0.000225318
1999-01	Sputum discoloured	0.000112659
1999-01	Sputum increased	3.7553e-05
1999-01	Sputum purulent	3.7553e-05
1999-01	Sputum retention	3.7553e-05
1999-01	Squamous cell carcinoma	0.000450637
1999-01	Squamous cell carcinoma of skin	7.51061e-05
1999-01	Staphylococcal infection	0.000225318
1999-01	Staphylococcal sepsis	7.51061e-05
1999-01	Steal syndrome	3.7553e-05
1999-01	Stent placement	0.000225318
1999-01	Stitch abscess	3.7553e-05
1999-01	Stomatitis	0.000413083
1999-01	Strabismus	0.000225318
1999-01	Stress	0.00255361
1999-01	Stress at work	3.7553e-05
1999-01	Stress fracture	7.51061e-05
1999-01	Stress urinary incontinence	0.000300424
1999-01	Stroke in evolution	7.51061e-05
1999-01	Subacute endocarditis	3.7553e-05
1999-01	Subarachnoid haemorrhage	0.00048819
1999-01	Subclavian artery stenosis	3.7553e-05
1999-01	Subclavian artery thrombosis	3.7553e-05
1999-01	Subclavian vein thrombosis	3.7553e-05
1999-01	Sudden cardiac death	0.000112659
1999-01	Sudden death	3.7553e-05
1999-01	Suicidal ideation	0.00176499
1999-01	Suicide attempt	7.51061e-05
1999-01	Superficial injury of eye	3.7553e-05
1999-01	Supraventricular extrasystoles	0.000450637
1999-01	Supraventricular tachycardia	0.000751061
1999-01	Surgery	0.000112659
1999-01	Surgical procedure repeated	3.7553e-05
1999-01	Sweat gland tumour	0.000112659
1999-01	Swelling	0.00108904
1999-01	Swelling face	0.000112659
1999-01	Syncope	0.00379286
1999-01	Synovial cyst	0.000300424
1999-01	Synovial disorder	0.000112659
1999-01	Synovitis	0.000563296
1999-01	Systemic lupus erythematosus	0.00037553
1999-01	Systolic hypertension	0.000112659
1999-01	Tachyarrhythmia	7.51061e-05
1999-01	Tachycardia	0.00101393
1999-01	Tachycardia paroxysmal	3.7553e-05
1999-01	Tachypnoea	7.51061e-05
1999-01	Tarsal tunnel syndrome	0.000150212
1999-01	Tearfulness	0.000112659
1999-01	Temperature intolerance	3.7553e-05
1999-01	Temporal arteritis	7.51061e-05
1999-01	Temporomandibular joint syndrome	0.000187765
1999-01	Tenderness	0.000150212
1999-01	Tendon injury	0.000150212
1999-01	Tendon rupture	0.00048819
1999-01	Tendonitis	0.00165233
1999-01	Tenosynovitis	0.000262871
1999-01	Tension	7.51061e-05
1999-01	Tension headache	0.000675955
1999-01	Terminal insomnia	0.000262871
1999-01	Testicular disorder	0.000112659
1999-01	Testicular pain	0.000112659
1999-01	Testicular torsion	0.000112659
1999-01	Testis cancer	3.7553e-05
1999-01	Thalamic infarction	7.51061e-05
1999-01	Thalassaemia	7.51061e-05
1999-01	Therapeutic response decreased	0.000187765
1999-01	Therapeutic response unexpected with drug substitution	3.7553e-05
1999-01	Thermal burn	7.51061e-05
1999-01	Thirst	0.000225318
1999-01	Thoracic outlet syndrome	3.7553e-05
1999-01	Thoracic vertebral fracture	3.7553e-05
1999-01	Throat tightness	3.7553e-05
1999-01	Thrombocytopenia	0.000337977
1999-01	Thrombophlebitis	0.00037553
1999-01	Thrombophlebitis superficial	0.000187765
1999-01	Thrombosis	0.00544519
1999-01	Thrombotic thrombocytopenic purpura	7.51061e-05
1999-01	Thyroid cancer	3.7553e-05
1999-01	Thyroid disorder	0.000751061
1999-01	Thyroid neoplasm	0.000300424
1999-01	Tibia fracture	3.7553e-05
1999-01	Tinea infection	3.7553e-05
1999-01	Tinel's sign	3.7553e-05
1999-01	Tinnitus	0.000938826
1999-01	Tobacco abuse	3.7553e-05
1999-01	Toe amputation	7.51061e-05
1999-01	Tongue haemorrhage	7.51061e-05
1999-01	Tongue ulceration	3.7553e-05
1999-01	Tonsillar disorder	0.000225318
1999-01	Tonsillar hypertrophy	0.000112659
1999-01	Tooth abscess	0.000525743
1999-01	Tooth disorder	0.000112659
1999-01	Tooth erosion	7.51061e-05
1999-01	Tooth extraction	3.7553e-05
1999-01	Tooth infection	3.7553e-05
1999-01	Tooth loss	3.7553e-05
1999-01	Toothache	0.000150212
1999-01	Torticollis	7.51061e-05
1999-01	Total cholesterol/HDL ratio decreased	3.7553e-05
1999-01	Total lung capacity decreased	3.7553e-05
1999-01	Toxic encephalopathy	3.7553e-05
1999-01	Toxicity to various agents	0.000300424
1999-01	Toxicologic test abnormal	3.7553e-05
1999-01	Tracheal stenosis	7.51061e-05
1999-01	Transient ischaemic attack	0.00657178
1999-01	Transurethral prostatectomy	0.000262871
1999-01	Traumatic arthritis	3.7553e-05
1999-01	Traumatic haematoma	0.000112659
1999-01	Treatment noncompliance	0.000788614
1999-01	Tremor	0.000826167
1999-01	Trichomoniasis	7.51061e-05
1999-01	Tricuspid valve disease	3.7553e-05
1999-01	Tricuspid valve incompetence	0.00180255
1999-01	Trigger finger	0.000225318
1999-01	Tuberculin test positive	0.000112659
1999-01	Tuberculosis	0.000150212
1999-01	Tubulointerstitial nephritis	0.000112659
1999-01	Tunnel vision	7.51061e-05
1999-01	Tympanic membrane perforation	0.000112659
1999-01	Tympanoplasty	3.7553e-05
1999-01	Type 1 diabetes mellitus	3.7553e-05
1999-01	Type 2 diabetes mellitus	0.00161478
1999-01	Type III immune complex mediated reaction	3.7553e-05
1999-01	Type V hyperlipidaemia	3.7553e-05
1999-01	Typical aura without headache	3.7553e-05
1999-01	Ulcer	0.000600849
1999-01	Ulcer haemorrhage	7.51061e-05
1999-01	Ultrasound kidney abnormal	3.7553e-05
1999-01	Umbilical hernia	0.000938826
1999-01	Unevaluable event	0.000112659
1999-01	Upper gastrointestinal haemorrhage	0.000112659
1999-01	Upper limb fracture	0.000187765
1999-01	Upper motor neurone lesion	3.7553e-05
1999-01	Upper respiratory tract congestion	3.7553e-05
1999-01	Upper respiratory tract infection	0.00307935
1999-01	Upper-airway cough syndrome	0.000300424
1999-01	Urethral caruncle	0.000262871
1999-01	Urethral disorder	0.000187765
1999-01	Urethral injury	3.7553e-05
1999-01	Urethral stenosis	0.000150212
1999-01	Urethritis	7.51061e-05
1999-01	Urge incontinence	0.000150212
1999-01	Urinary bladder haemorrhage	3.7553e-05
1999-01	Urinary bladder polyp	7.51061e-05
1999-01	Urinary hesitation	3.7553e-05
1999-01	Urinary incontinence	0.00138946
1999-01	Urinary retention	0.000262871
1999-01	Urinary tract disorder	0.000262871
1999-01	Urinary tract infection	0.00416839
1999-01	Urine abnormality	0.000150212
1999-01	Urine flow decreased	0.000112659
1999-01	Urine ketone body	3.7553e-05
1999-01	Urine odour abnormal	0.000563296
1999-01	Urine sodium increased	0.000112659
1999-01	Urticaria	0.000525743
1999-01	Uterine cancer	3.7553e-05
1999-01	Uterine dilation and curettage	3.7553e-05
1999-01	Uterine disorder	0.000413083
1999-01	Uterine haemorrhage	3.7553e-05
1999-01	Uterine leiomyoma	0.000187765
1999-01	Uterine prolapse	3.7553e-05
1999-01	VIIth nerve paralysis	7.51061e-05
1999-01	Vaginal discharge	0.000262871
1999-01	Vaginal haemorrhage	0.000112659
1999-01	Vaginal infection	0.000413083
1999-01	Vaginal prolapse	3.7553e-05
1999-01	Vaginal ulceration	0.000150212
1999-01	Vaginitis bacterial	3.7553e-05
1999-01	Varices oesophageal	0.000638402
1999-01	Varicocele	0.000112659
1999-01	Varicose vein	0.000300424
1999-01	Vascular calcification	0.000262871
1999-01	Vascular dementia	0.000112659
1999-01	Vascular graft occlusion	0.000413083
1999-01	Vascular insufficiency	0.000187765
1999-01	Vascular occlusion	0.000413083
1999-01	Vascular rupture	3.7553e-05
1999-01	Vascular stenosis	3.7553e-05
1999-01	Vasculitis	7.51061e-05
1999-01	Vasodilatation	3.7553e-05
1999-01	Venous angioma of brain	7.51061e-05
1999-01	Venous insufficiency	7.51061e-05
1999-01	Venous thrombosis limb	0.000150212
1999-01	Ventricular arrhythmia	0.000187765
1999-01	Ventricular dysfunction	0.00229074
1999-01	Ventricular extrasystoles	0.0018401
1999-01	Ventricular failure	7.51061e-05
1999-01	Ventricular fibrillation	0.000788614
1999-01	Ventricular hypertrophy	0.00172744
1999-01	Ventricular hypokinesia	0.000600849
1999-01	Ventricular internal diameter abnormal	3.7553e-05
1999-01	Ventricular tachycardia	0.000600849
1999-01	Vertebral artery occlusion	3.7553e-05
1999-01	Vertebral artery stenosis	3.7553e-05
1999-01	Vertebrobasilar insufficiency	0.00037553
1999-01	Vertigo	0.00176499
1999-01	Vertigo positional	0.000413083
1999-01	Very low density lipoprotein increased	3.7553e-05
1999-01	Vestibular disorder	3.7553e-05
1999-01	Viral infection	0.000600849
1999-01	Vision blurred	0.00168989
1999-01	Visual acuity reduced	0.000600849
1999-01	Visual field defect	3.7553e-05
1999-01	Visual impairment	0.000751061
1999-01	Vital capacity decreased	3.7553e-05
1999-01	Vitamin B12 deficiency	0.000300424
1999-01	Vitreous detachment	0.000337977
1999-01	Vitreous haemorrhage	0.000150212
1999-01	Vocal cord cyst	3.7553e-05
1999-01	Vocal cord disorder	3.7553e-05
1999-01	Vomiting	0.00274137
1999-01	Vulval cancer	7.51061e-05
1999-01	Vulval ulceration	7.51061e-05
1999-01	Vulvovaginal candidiasis	7.51061e-05
1999-01	Vulvovaginal discomfort	3.7553e-05
1999-01	Vulvovaginal mycotic infection	0.000112659
1999-01	Vulvovaginitis trichomonal	0.00048819
1999-01	Walking aid user	3.7553e-05
1999-01	Walking disability	0.000112659
1999-01	Wandering pacemaker	7.51061e-05
1999-01	Weight abnormal	7.51061e-05
1999-01	Weight decreased	0.00161478
1999-01	Weight increased	0.00289158
1999-01	Weight loss diet	3.7553e-05
1999-01	Wheelchair user	3.7553e-05
1999-01	Wheezing	0.000563296
1999-01	White blood cell count decreased	0.000112659
1999-01	White blood cell count increased	0.000751061
1999-01	Wolff-Parkinson-White syndrome	7.51061e-05
1999-01	Wound	0.000225318
1999-01	Wound dehiscence	0.00037553
1999-01	Wound infection	0.000337977
1999-01	Wound secretion	3.7553e-05
1999-01	Wrist fracture	7.51061e-05
1999-01	Xanthelasma	7.51061e-05
2001-01	Abasia	0.000576859
2001-01	Abdominal abscess	4.55415e-05
2001-01	Abdominal adhesions	7.59025e-05
2001-01	Abdominal discomfort	0.00112336
2001-01	Abdominal distension	0.000850108
2001-01	Abdominal hernia	0.000288429
2001-01	Abdominal hernia obstructive	1.51805e-05
2001-01	Abdominal infection	3.0361e-05
2001-01	Abdominal mass	1.51805e-05
2001-01	Abdominal neoplasm	3.0361e-05
2001-01	Abdominal pain	0.00356742
2001-01	Abdominal pain lower	0.000546498
2001-01	Abdominal pain upper	0.00258068
2001-01	Abdominal strangulated hernia	1.51805e-05
2001-01	Abdominal symptom	1.51805e-05
2001-01	Abdominal tenderness	0.000106263
2001-01	Abdominal wall infection	6.0722e-05
2001-01	Abdominal wall mass	4.55415e-05
2001-01	Abnormal behaviour	0.000182166
2001-01	Abnormal dreams	4.55415e-05
2001-01	Abnormal faeces	0.000121444
2001-01	Abortion spontaneous	3.0361e-05
2001-01	Abscess	0.000212527
2001-01	Abscess limb	0.000212527
2001-01	Acanthoma	3.0361e-05
2001-01	Acanthosis	6.0722e-05
2001-01	Acarodermatitis	1.51805e-05
2001-01	Accelerated hypertension	0.000182166
2001-01	Accident	0.000197346
2001-01	Accident at home	1.51805e-05
2001-01	Accident at work	0.000166985
2001-01	Accidental overdose	0.000106263
2001-01	Acidosis	9.1083e-05
2001-01	Acne	3.0361e-05
2001-01	Acoustic neuroma	1.51805e-05
2001-01	Acquired cardiac septal defect	1.51805e-05
2001-01	Acquired claw toe	0.000106263
2001-01	Acquired diaphragmatic eventration	1.51805e-05
2001-01	Acrochordon	0.000121444
2001-01	Actinic keratosis	0.000242888
2001-01	Activated partial thromboplastin time	1.51805e-05
2001-01	Activated partial thromboplastin time prolonged	0.000500956
2001-01	Activated partial thromboplastin time shortened	1.51805e-05
2001-01	Activities of daily living impaired	0.000212527
2001-01	Acute abdomen	4.55415e-05
2001-01	Acute chest syndrome	1.51805e-05
2001-01	Acute coronary syndrome	0.00091083
2001-01	Acute myocardial infarction	0.00658834
2001-01	Acute prerenal failure	0.00031879
2001-01	Acute psychosis	3.0361e-05
2001-01	Acute pulmonary oedema	0.00031879
2001-01	Acute respiratory distress syndrome	0.000379512
2001-01	Acute respiratory failure	0.000349151
2001-01	Acute sinusitis	0.000409873
2001-01	Adenocarcinoma	1.51805e-05
2001-01	Adenomatous polyposis coli	1.51805e-05
2001-01	Adenomyosis	9.1083e-05
2001-01	Adhesion	0.000106263
2001-01	Adjustment disorder	0.000212527
2001-01	Adjustment disorder with anxiety	1.51805e-05
2001-01	Adjustment disorder with depressed mood	0.000136624
2001-01	Adjustment disorder with mixed anxiety and depressed mood	0.000136624
2001-01	Adnexa uteri mass	0.000106263
2001-01	Adnexa uteri pain	1.51805e-05
2001-01	Adrenal adenoma	0.000136624
2001-01	Adrenal cyst	1.51805e-05
2001-01	Adrenal insufficiency	3.0361e-05
2001-01	Adrenal mass	6.0722e-05
2001-01	Adverse drug reaction	0.000242888
2001-01	Adverse event	0.00461487
2001-01	Affect lability	0.000121444
2001-01	Affective disorder	6.0722e-05
2001-01	Ageusia	0.000212527
2001-01	Aggression	0.000242888
2001-01	Agitation	0.000409873
2001-01	Agoraphobia	6.0722e-05
2001-01	Agranulocytosis	0.000121444
2001-01	Akinesia	3.0361e-05
2001-01	Alanine aminotransferase decreased	1.51805e-05
2001-01	Alanine aminotransferase increased	0.000592039
2001-01	Alcohol detoxification	3.0361e-05
2001-01	Alcohol poisoning	9.1083e-05
2001-01	Alcohol use	7.59025e-05
2001-01	Alcohol withdrawal syndrome	4.55415e-05
2001-01	Alcoholic seizure	9.1083e-05
2001-01	Alcoholism	0.000151805
2001-01	Alkalosis	1.51805e-05
2001-01	Allergic sinusitis	1.51805e-05
2001-01	Allergy to arthropod sting	4.55415e-05
2001-01	Alopecia	0.000667942
2001-01	Alopecia scarring	3.0361e-05
2001-01	Alveolar osteitis	1.51805e-05
2001-01	Alveolitis	1.51805e-05
2001-01	Alveolitis allergic	3.0361e-05
2001-01	Amaurosis fugax	0.000364332
2001-01	Amblyopia	0.000121444
2001-01	Amenorrhoea	4.55415e-05
2001-01	Ammonia increased	4.55415e-05
2001-01	Amnesia	0.0017154
2001-01	Amylase decreased	1.51805e-05
2001-01	Amylase increased	3.0361e-05
2001-01	Anaemia	0.00458451
2001-01	Anaemia macrocytic	0.000182166
2001-01	Anaemia of chronic disease	3.0361e-05
2001-01	Anaemia postoperative	9.1083e-05
2001-01	Anaemia vitamin B12 deficiency	3.0361e-05
2001-01	Anaesthesia	1.51805e-05
2001-01	Anaesthetic complication	4.55415e-05
2001-01	Anal abscess	3.0361e-05
2001-01	Anal fissure	9.1083e-05
2001-01	Anal fistula	3.0361e-05
2001-01	Anal haemorrhage	7.59025e-05
2001-01	Anal skin tags	4.55415e-05
2001-01	Anal sphincter atony	1.51805e-05
2001-01	Anal ulcer	1.51805e-05
2001-01	Anaphylactic reaction	7.59025e-05
2001-01	Anaphylactic shock	6.0722e-05
2001-01	Anaphylactoid reaction	3.0361e-05
2001-01	Anastomotic complication	1.51805e-05
2001-01	Anastomotic stenosis	1.51805e-05
2001-01	Aneurysm	0.000652761
2001-01	Aneurysm ruptured	4.55415e-05
2001-01	Anger	0.000166985
2001-01	Angina pectoris	0.00734736
2001-01	Angina unstable	0.0037344
2001-01	Angiodysplasia	6.0722e-05
2001-01	Angioedema	0.000136624
2001-01	Angiogram abnormal	1.51805e-05
2001-01	Angiogram cerebral abnormal	1.51805e-05
2001-01	Angiopathy	0.00104745
2001-01	Angioplasty	1.51805e-05
2001-01	Angle closure glaucoma	9.1083e-05
2001-01	Anhedonia	0.000576859
2001-01	Animal bite	3.0361e-05
2001-01	Anion gap decreased	1.51805e-05
2001-01	Anion gap increased	4.55415e-05
2001-01	Anisocytosis	1.51805e-05
2001-01	Ankle fracture	0.000136624
2001-01	Ankylosing spondylitis	4.55415e-05
2001-01	Anorectal disorder	0.000258068
2001-01	Anosmia	0.000166985
2001-01	Antibody test positive	4.55415e-05
2001-01	Anticonvulsant drug level below therapeutic	3.0361e-05
2001-01	Anticonvulsant drug level decreased	4.55415e-05
2001-01	Antidiuretic hormone abnormality	1.51805e-05
2001-01	Antinuclear antibody positive	0.000182166
2001-01	Antiphospholipid antibodies	3.0361e-05
2001-01	Antiphospholipid antibodies positive	3.0361e-05
2001-01	Antiphospholipid syndrome	0.000182166
2001-01	Antithrombin III decreased	9.1083e-05
2001-01	Anuria	6.0722e-05
2001-01	Anxiety	0.00985214
2001-01	Anxiety disorder	0.000834927
2001-01	Aortic aneurysm	0.000713483
2001-01	Aortic aneurysm rupture	3.0361e-05
2001-01	Aortic arteriosclerosis	0.000667942
2001-01	Aortic calcification	0.000106263
2001-01	Aortic dilatation	0.000349151
2001-01	Aortic disorder	9.1083e-05
2001-01	Aortic dissection	0.00031879
2001-01	Aortic embolus	4.55415e-05
2001-01	Aortic occlusion	6.0722e-05
2001-01	Aortic rupture	1.51805e-05
2001-01	Aortic stenosis	0.000440234
2001-01	Aortic surgery	1.51805e-05
2001-01	Aortic thrombosis	7.59025e-05
2001-01	Aortic valve calcification	0.000166985
2001-01	Aortic valve disease	9.1083e-05
2001-01	Aortic valve incompetence	0.00173058
2001-01	Aortic valve prolapse	1.51805e-05
2001-01	Aortic valve replacement	3.0361e-05
2001-01	Aortic valve sclerosis	0.0006224
2001-01	Aortic valve stenosis	0.000379512
2001-01	Apathy	4.55415e-05
2001-01	Aphasia	0.000470595
2001-01	Aphonia	1.51805e-05
2001-01	Aphthous stomatitis	3.0361e-05
2001-01	Apnoea	0.000227707
2001-01	Appendicectomy	0.000121444
2001-01	Appendicitis	0.000273249
2001-01	Appendix disorder	0.000242888
2001-01	Appetite disorder	9.1083e-05
2001-01	Application site irritation	6.0722e-05
2001-01	Application site pain	1.51805e-05
2001-01	Application site pruritus	1.51805e-05
2001-01	Apraxia	7.59025e-05
2001-01	Aptyalism	3.0361e-05
2001-01	Arachnoid cyst	3.0361e-05
2001-01	Arachnoiditis	4.55415e-05
2001-01	Areflexia	7.59025e-05
2001-01	Arrhythmia	0.00242888
2001-01	Arrhythmia supraventricular	9.1083e-05
2001-01	Arterial disorder	0.000394693
2001-01	Arterial injury	1.51805e-05
2001-01	Arterial insufficiency	0.000166985
2001-01	Arterial occlusive disease	0.000986732
2001-01	Arterial repair	4.55415e-05
2001-01	Arterial restenosis	3.0361e-05
2001-01	Arterial spasm	1.51805e-05
2001-01	Arterial stenosis	0.000273249
2001-01	Arterial thrombosis	4.55415e-05
2001-01	Arteriosclerosis	0.00262623
2001-01	Arteriosclerosis Moenckeberg-type	3.0361e-05
2001-01	Arteriosclerosis coronary artery	0.00265659
2001-01	Arteriospasm coronary	0.000455415
2001-01	Arteriovenous fistula	0.000197346
2001-01	Arteritis	3.0361e-05
2001-01	Artery dissection	1.51805e-05
2001-01	Arthralgia	0.00623918
2001-01	Arthritis	0.00162431
[truncated: 37,962 more rows]

## Sheet: Celecoxib ADR time fractions
event date	ADR	ADR fraction
1999-01	Abasia	0.000842602
1999-01	Abdominal discomfort	0.000505561
1999-01	Abdominal distension	0.000842602
1999-01	Abdominal mass	0.00016852
1999-01	Abdominal neoplasm	0.000337041
1999-01	Abdominal pain	0.0200539
1999-01	Abdominal pain lower	0.000337041
1999-01	Abdominal pain upper	0.00202224
1999-01	Abnormal behaviour	0.00016852
1999-01	Abnormal faeces	0.000674082
1999-01	Accelerated hypertension	0.000505561
1999-01	Accident	0.000674082
1999-01	Accidental exposure to product	0.00016852
1999-01	Acne	0.000337041
1999-01	Activated partial thromboplastin time prolonged	0.000337041
1999-01	Activities of daily living impaired	0.00016852
1999-01	Acute myocardial infarction	0.00016852
1999-01	Addison's disease	0.00016852
1999-01	Ageusia	0.000674082
1999-01	Aggression	0.00016852
1999-01	Agitation	0.00101112
1999-01	Agranulocytosis	0.000337041
1999-01	Alanine aminotransferase increased	0.000842602
1999-01	Albumin urine present	0.00016852
1999-01	Alcoholism	0.000337041
1999-01	Alopecia	0.00404449
1999-01	Amnesia	0.00219077
1999-01	Anaemia	0.00303337
1999-01	Anaemia macrocytic	0.00016852
1999-01	Anal pruritus	0.00016852
1999-01	Anaphylactic reaction	0.00016852
1999-01	Anaphylactic shock	0.000337041
1999-01	Anaphylactoid reaction	0.000337041
1999-01	Aneurysm	0.000505561
1999-01	Angina pectoris	0.00185372
1999-01	Angina unstable	0.000674082
1999-01	Angioedema	0.000842602
1999-01	Angiopathy	0.00016852
1999-01	Angioplasty	0.00016852
1999-01	Anorectal disorder	0.00016852
1999-01	Anterior chamber disorder	0.00016852
1999-01	Antibody test positive	0.00016852
1999-01	Anticonvulsant drug level decreased	0.00016852
1999-01	Antinuclear antibody increased	0.00016852
1999-01	Antinuclear antibody positive	0.000674082
1999-01	Antiphospholipid syndrome	0.000337041
1999-01	Anuria	0.000337041
1999-01	Anxiety	0.00404449
1999-01	Aortic aneurysm	0.000674082
1999-01	Aortic valve incompetence	0.000337041
1999-01	Aortic valve repair	0.00016852
1999-01	Aphasia	0.000337041
1999-01	Apnoea	0.000337041
1999-01	Application site reaction	0.000337041
1999-01	Arrhythmia	0.00235929
1999-01	Arterial occlusive disease	0.000674082
1999-01	Arteriosclerosis	0.000337041
1999-01	Arteriosclerosis coronary artery	0.00016852
1999-01	Arthralgia	0.00674082
1999-01	Arthritis	0.00572969
1999-01	Arthropathy	0.000674082
1999-01	Arthropod bite	0.00016852
1999-01	Aspartate aminotransferase increased	0.000674082
1999-01	Asthenia	0.00522413
1999-01	Asthma	0.000505561
1999-01	Ataxia	0.00101112
1999-01	Atrial fibrillation	0.00117964
1999-01	Atrial hypertrophy	0.00016852
1999-01	Atrioventricular block complete	0.00016852
1999-01	Attention deficit/hyperactivity disorder	0.00016852
1999-01	Back disorder	0.000505561
1999-01	Back injury	0.00016852
1999-01	Back pain	0.00404449
1999-01	Balance disorder	0.000337041
1999-01	Barbiturates positive	0.00016852
1999-01	Barrett's oesophagus	0.00016852
1999-01	Bedridden	0.00016852
1999-01	Benign gastrointestinal neoplasm	0.00016852
1999-01	Bipolar disorder	0.00016852
1999-01	Bladder disorder	0.00016852
1999-01	Bladder pain	0.00016852
1999-01	Bleeding time prolonged	0.000505561
1999-01	Blepharitis	0.000337041
1999-01	Blepharospasm	0.000337041
1999-01	Blindness	0.000337041
1999-01	Blindness unilateral	0.00016852
1999-01	Blister	0.00235929
1999-01	Blood albumin abnormal	0.00016852
1999-01	Blood albumin decreased	0.000505561
1999-01	Blood alkaline phosphatase increased	0.00016852
1999-01	Blood bilirubin increased	0.000337041
1999-01	Blood cholesterol abnormal	0.00016852
1999-01	Blood cholesterol increased	0.00117964
1999-01	Blood creatine increased	0.00016852
1999-01	Blood creatine phosphokinase MB abnormal	0.00016852
1999-01	Blood creatine phosphokinase MM increased	0.00016852
1999-01	Blood creatine phosphokinase increased	0.000337041
1999-01	Blood creatinine decreased	0.00016852
1999-01	Blood creatinine increased	0.00117964
1999-01	Blood disorder	0.000337041
1999-01	Blood glucose decreased	0.00016852
1999-01	Blood glucose increased	0.000505561
1999-01	Blood immunoglobulin G increased	0.00016852
1999-01	Blood osmolarity decreased	0.00016852
1999-01	Blood pressure decreased	0.000337041
1999-01	Blood pressure fluctuation	0.00016852
1999-01	Blood pressure increased	0.00151668
1999-01	Blood product transfusion	0.00016852
1999-01	Blood sodium decreased	0.000337041
1999-01	Blood triglycerides increased	0.000337041
1999-01	Blood urea decreased	0.00016852
1999-01	Blood urea increased	0.00151668
1999-01	Blood viscosity increased	0.00016852
1999-01	Body height abnormal	0.00016852
1999-01	Body height decreased	0.000337041
1999-01	Body height increased	0.00016852
1999-01	Body temperature decreased	0.000337041
1999-01	Bone disorder	0.000505561
1999-01	Bone neoplasm	0.000337041
1999-01	Bone pain	0.00016852
1999-01	Bradycardia	0.00151668
1999-01	Brain injury	0.000337041
1999-01	Breast cancer male	0.00016852
1999-01	Breast enlargement	0.00016852
1999-01	Breast pain	0.000337041
1999-01	Bronchitis	0.000674082
1999-01	Bronchospasm	0.0016852
1999-01	Burning sensation	0.00134816
1999-01	Bursitis	0.000337041
1999-01	C-reactive protein increased	0.00016852
1999-01	Candida infection	0.00101112
1999-01	Cardiac arrest	0.00134816
1999-01	Cardiac disorder	0.00303337
1999-01	Cardiac failure	0.00151668
1999-01	Cardiac failure congestive	0.00185372
1999-01	Cardiac hypertrophy	0.00016852
1999-01	Cardiac valve disease	0.00101112
1999-01	Cardio-respiratory arrest	0.00016852
1999-01	Cardiolipin antibody positive	0.000505561
1999-01	Cardiomegaly	0.000505561
1999-01	Cardiovascular disorder	0.00202224
1999-01	Carotid artery occlusion	0.000337041
1999-01	Cartilage injury	0.00016852
1999-01	Cellulitis	0.000337041
1999-01	Cerebral haemorrhage	0.00016852
1999-01	Cerebral infarction	0.00016852
1999-01	Cerebrovascular accident	0.00859454
1999-01	Cerebrovascular disorder	0.00117964
1999-01	Chest X-ray abnormal	0.000505561
1999-01	Chest discomfort	0.000337041
1999-01	Chest pain	0.0111223
1999-01	Chills	0.00134816
1999-01	Cholestasis	0.00016852
1999-01	Chromaturia	0.000505561
1999-01	Chronic obstructive pulmonary disease	0.000337041
1999-01	Circulatory collapse	0.000842602
1999-01	Cirrhosis alcoholic	0.00016852
1999-01	Coagulation time prolonged	0.00286485
1999-01	Coagulation time shortened	0.000337041
1999-01	Coagulopathy	0.00151668
1999-01	Cold sweat	0.00016852
1999-01	Colitis	0.000337041
1999-01	Colitis ulcerative	0.00016852
1999-01	Colon polypectomy	0.000337041
1999-01	Colonic haematoma	0.00016852
1999-01	Coma	0.000842602
1999-01	Complement factor abnormal	0.00016852
1999-01	Complement factor decreased	0.00016852
1999-01	Computerised tomogram abnormal	0.00016852
1999-01	Condition aggravated	0.00674082
1999-01	Confusional state	0.00455005
1999-01	Conjunctival haemorrhage	0.00016852
1999-01	Conjunctivitis	0.00134816
1999-01	Connective tissue disorder	0.000505561
1999-01	Constipation	0.00488709
1999-01	Contusion	0.000337041
1999-01	Convulsion	0.00269633
1999-01	Coronary artery bypass	0.00016852
1999-01	Coronary artery disease	0.00151668
1999-01	Coronary artery occlusion	0.00016852
1999-01	Cough	0.00202224
1999-01	Cranial nerve disorder	0.00016852
1999-01	Crying	0.00016852
1999-01	Culture wound positive	0.00016852
1999-01	Cutaneous vasculitis	0.000337041
1999-01	Cyanosis	0.000842602
1999-01	Cystitis	0.000337041
1999-01	DNA antibody positive	0.00016852
1999-01	Deafness	0.00016852
1999-01	Death	0.000337041
1999-01	Death of relative	0.00134816
1999-01	Decreased activity	0.000505561
1999-01	Decreased appetite	0.00387597
1999-01	Deep vein thrombosis	0.00370745
1999-01	Dehydration	0.000674082
1999-01	Delirium	0.000337041
1999-01	Delusion	0.000674082
1999-01	Dementia	0.00016852
1999-01	Demyelination	0.00016852
1999-01	Depression	0.00438153
1999-01	Dermatitis	0.0353893
1999-01	Dermatitis bullous	0.00016852
1999-01	Dermatitis exfoliative	0.000337041
1999-01	Dermatitis psoriasiform	0.000337041
1999-01	Device related infection	0.00016852
1999-01	Diabetes insipidus	0.00016852
1999-01	Diabetes mellitus	0.000842602
1999-01	Diabetes mellitus inadequate control	0.000505561
1999-01	Diabetic complication	0.00016852
1999-01	Diarrhoea	0.0264577
1999-01	Diarrhoea haemorrhagic	0.00016852
1999-01	Diffuse large B-cell lymphoma	0.000337041
1999-01	Dilatation atrial	0.000337041
1999-01	Diplopia	0.000674082
1999-01	Discomfort	0.000505561
1999-01	Disease recurrence	0.000337041
1999-01	Disorientation	0.00016852
1999-01	Disseminated intravascular coagulation	0.00016852
1999-01	Disturbance in attention	0.000337041
1999-01	Diverticulitis	0.00016852
1999-01	Diverticulum	0.000337041
1999-01	Dizziness	0.016852
1999-01	Drug administration error	0.00353893
1999-01	Drug effect decreased	0.0802157
1999-01	Drug effect increased	0.00016852
1999-01	Drug hypersensitivity	0.00134816
1999-01	Drug ineffective	0.00438153
1999-01	Drug interaction	0.0082575
1999-01	Drug level above therapeutic	0.000842602
1999-01	Drug level below therapeutic	0.000505561
1999-01	Drug tolerance	0.000337041
1999-01	Dry mouth	0.00438153
1999-01	Dry skin	0.000505561
1999-01	Duodenal ulcer	0.00134816
1999-01	Duodenal ulcer haemorrhage	0.000505561
1999-01	Duodenitis	0.00016852
1999-01	Dysarthria	0.000842602
1999-01	Dysgeusia	0.000674082
1999-01	Dyskinesia	0.000337041
1999-01	Dyspepsia	0.0180317
1999-01	Dysphagia	0.0016852
1999-01	Dysphonia	0.00101112
1999-01	Dyspnoea	0.0116279
1999-01	Dyspnoea exertional	0.000337041
1999-01	Dyspnoea paroxysmal nocturnal	0.00016852
1999-01	Dysstasia	0.000337041
1999-01	Dystonia	0.00016852
1999-01	Dysuria	0.00252781
1999-01	Ear disorder	0.00016852
1999-01	Ear pain	0.00016852
1999-01	Ecchymosis	0.00286485
1999-01	Economic problem	0.000674082
1999-01	Ehlers-Danlos syndrome	0.00016852
1999-01	Ejection fraction decreased	0.000337041
1999-01	Electrocardiogram ST segment abnormal	0.00016852
1999-01	Electrocardiogram abnormal	0.000505561
1999-01	Electrocardiogram ambulatory abnormal	0.00016852
1999-01	Embolism	0.000674082
1999-01	Emotional disorder	0.000674082
1999-01	Emotional distress	0.000505561
1999-01	Encephalopathy	0.000337041
1999-01	Eosinophil count decreased	0.00016852
1999-01	Eosinophil count increased	0.00016852
1999-01	Eosinophilia	0.000505561
1999-01	Epilepsy	0.00016852
1999-01	Epileptic aura	0.000505561
1999-01	Epistaxis	0.00185372
1999-01	Erectile dysfunction	0.00016852
1999-01	Eructation	0.00101112
1999-01	Erythema	0.000505561
1999-01	Erythema multiforme	0.00101112
1999-01	Erythema nodosum	0.00016852
1999-01	Essential hypertension	0.000337041
1999-01	Euphoric mood	0.000505561
1999-01	Extrapyramidal disorder	0.00016852
1999-01	Extrasystoles	0.000505561
1999-01	Eye disorder	0.00016852
1999-01	Eye haemorrhage	0.000337041
1999-01	Eye pain	0.00117964
1999-01	Eye swelling	0.00016852
1999-01	Eyelid oedema	0.00101112
1999-01	Eyelid ptosis	0.00016852
1999-01	Face oedema	0.00589821
1999-01	Facial pain	0.00016852
1999-01	Faeces discoloured	0.000842602
1999-01	Faeces hard	0.00016852
1999-01	Fall	0.000842602
1999-01	Fatigue	0.00926862
1999-01	Fear	0.00016852
1999-01	Feeling abnormal	0.00134816
1999-01	Feeling cold	0.000842602
1999-01	Feeling hot	0.000505561
1999-01	Feeling jittery	0.000505561
1999-01	Felty's syndrome	0.000337041
1999-01	Fibromyalgia	0.000674082
1999-01	Flatulence	0.0074149
1999-01	Flight of ideas	0.00016852
1999-01	Fluid retention	0.000842602
1999-01	Flushing	0.00353893
1999-01	Food intolerance	0.00016852
1999-01	Foot operation	0.00016852
1999-01	Frequent bowel movements	0.000842602
1999-01	Furuncle	0.00016852
1999-01	Gait disturbance	0.00337041
1999-01	Gallbladder obstruction	0.00016852
1999-01	Gangrene	0.00117964
1999-01	Gastric bypass	0.00016852
1999-01	Gastric disorder	0.00151668
1999-01	Gastric haemorrhage	0.000674082
1999-01	Gastric ulcer	0.00134816
1999-01	Gastric ulcer haemorrhage	0.000674082
1999-01	Gastritis	0.00252781
1999-01	Gastritis haemorrhagic	0.000337041
1999-01	Gastrointestinal disorder	0.0131446
1999-01	Gastrointestinal haemorrhage	0.0144928
1999-01	Gastrointestinal pain	0.00016852
1999-01	Gastrointestinal ulcer	0.000337041
1999-01	Gastrointestinal ulcer haemorrhage	0.00016852
1999-01	Gastrooesophageal reflux disease	0.00387597
1999-01	General physical health deterioration	0.00016852
1999-01	Gingival bleeding	0.000842602
1999-01	Gingivitis	0.000337041
1999-01	Glaucoma	0.00016852
1999-01	Glomerulonephritis	0.000337041
1999-01	Glomerulonephritis rapidly progressive	0.00016852
1999-01	Glossitis	0.000674082
1999-01	Glossodynia	0.00016852
1999-01	Glucose tolerance impaired	0.00016852
1999-01	Gout	0.000337041
1999-01	Grand mal convulsion	0.000505561
1999-01	Granulomatosis with polyangiitis	0.00016852
1999-01	Groin pain	0.000337041
1999-01	Gynaecomastia	0.00016852
1999-01	Haemangioma	0.00016852
1999-01	Haematemesis	0.00219077
1999-01	Haematochezia	0.0016852
1999-01	Haematocrit decreased	0.00134816
1999-01	Haematoma	0.00101112
1999-01	Haematuria	0.00151668
1999-01	Haemoglobin decreased	0.00252781
1999-01	Haemolytic anaemia	0.000505561
1999-01	Haemorrhage	0.0016852
1999-01	Haemorrhagic stroke	0.000505561
1999-01	Haemorrhoids	0.000842602
1999-01	Hair colour changes	0.000337041
1999-01	Hallucination	0.00151668
1999-01	Hallucination, visual	0.000505561
1999-01	Head injury	0.00016852
1999-01	Headache	0.0242669
1999-01	Hearing impaired	0.000842602
1999-01	Heart rate decreased	0.00016852
1999-01	Heart rate increased	0.000842602
1999-01	Heart rate irregular	0.000505561
1999-01	Heart sounds abnormal	0.00016852
1999-01	Heart valve replacement	0.00016852
1999-01	Hemiparesis	0.000337041
1999-01	Hepatic cancer	0.00016852
1999-01	Hepatic cirrhosis	0.000337041
1999-01	Hepatic cyst	0.00016852
1999-01	Hepatic failure	0.00101112
1999-01	Hepatic fibrosis	0.00016852
1999-01	Hepatic function abnormal	0.00101112
1999-01	Hepatic necrosis	0.000337041
1999-01	Hepatitis	0.00016852
1999-01	Hepatitis A	0.00016852
1999-01	Hepatitis B	0.00016852
1999-01	Hepatitis C	0.00016852
1999-01	Hepatocellular injury	0.000337041
1999-01	Hepatomegaly	0.00016852
1999-01	Herpes simplex	0.00016852
1999-01	Herpes virus infection	0.00016852
1999-01	Herpes zoster	0.000505561
1999-01	High density lipoprotein decreased	0.000337041
1999-01	Hip arthroplasty	0.000337041
1999-01	Hip surgery	0.00016852
1999-01	Hot flush	0.00235929
1999-01	House dust allergy	0.00016852
1999-01	Hypergammaglobulinaemia benign monoclonal	0.00016852
1999-01	Hyperglycaemia	0.00353893
1999-01	Hyperhidrosis	0.00505561
1999-01	Hyperkalaemia	0.00117964
1999-01	Hyperlipidaemia	0.00016852
1999-01	Hypersensitivity	0.00455005
1999-01	Hypersomnia	0.00016852
1999-01	Hypertension	0.0119649
1999-01	Hypertonia	0.00101112
1999-01	Hypertonic bladder	0.00134816
1999-01	Hyperventilation	0.00016852
1999-01	Hypoaesthesia	0.0016852
1999-01	Hypoglycaemia	0.00219077
1999-01	Hypokalaemia	0.000674082
1999-01	Hyponatraemia	0.00101112
1999-01	Hypoperfusion	0.000337041
1999-01	Hypophagia	0.000337041
1999-01	Hypoproteinaemia	0.00016852
1999-01	Hypotension	0.00185372
1999-01	Hypothyroidism	0.000505561
1999-01	Hypotonia	0.00016852
1999-01	Hypoventilation	0.00016852
1999-01	Hypoxia	0.00016852
1999-01	Hysterectomy	0.000505561
1999-01	Idiopathic thrombocytopenic purpura	0.00016852
1999-01	Ileitis	0.000842602
1999-01	Immobile	0.00016852
1999-01	Impaired healing	0.00016852
1999-01	Impaired self-care	0.00016852
1999-01	Impaired work ability	0.000674082
1999-01	Implant site infection	0.00016852
1999-01	Inappropriate antidiuretic hormone secretion	0.000337041
1999-01	Increased appetite	0.000505561
1999-01	Infarction	0.000674082
1999-01	Infection	0.000842602
1999-01	Inflammation	0.000337041
1999-01	Influenza like illness	0.00488709
1999-01	Initial insomnia	0.00016852
1999-01	Injection site inflammation	0.00016852
1999-01	Injury	0.000842602
1999-01	Insomnia	0.00876306
1999-01	Intentional overdose	0.00016852
1999-01	International normalised ratio abnormal	0.000337041
1999-01	International normalised ratio increased	0.00286485
1999-01	Intervertebral disc degeneration	0.00016852
1999-01	Intervertebral disc protrusion	0.000337041
1999-01	Intestinal obstruction	0.00016852
1999-01	Intestinal ulcer	0.00016852
1999-01	Intracranial aneurysm	0.00016852
1999-01	Iron deficiency anaemia	0.00117964
1999-01	Irritability	0.000505561
1999-01	Irritable bowel syndrome	0.000505561
1999-01	Jaundice	0.0016852
1999-01	Joint crepitation	0.00016852
1999-01	Joint effusion	0.00016852
1999-01	Joint stiffness	0.00016852
1999-01	Joint surgery	0.00016852
1999-01	Joint swelling	0.000337041
1999-01	Kidney infection	0.000337041
1999-01	Knee arthroplasty	0.00101112
1999-01	Labile blood pressure	0.00016852
1999-01	Laboratory test abnormal	0.000505561
1999-01	Laboratory test interference	0.00016852
1999-01	Lacrimal disorder	0.00016852
1999-01	Large intestine polyp	0.00016852
1999-01	Laryngeal oedema	0.00016852
1999-01	Laryngeal pain	0.00016852
1999-01	Laryngitis	0.00016852
1999-01	Laryngospasm	0.000505561
1999-01	Lethargy	0.000337041
1999-01	Leukaemoid reaction	0.00016852
1999-01	Leukocytoclastic vasculitis	0.000505561
1999-01	Leukocytosis	0.00016852
1999-01	Leukopenia	0.0016852
1999-01	Libido decreased	0.000337041
1999-01	Limb injury	0.000505561
1999-01	Limb operation	0.00016852
1999-01	Lip disorder	0.00016852
1999-01	Liver function test abnormal	0.00185372
1999-01	Localised oedema	0.00016852
1999-01	Loss of consciousness	0.000337041
1999-01	Loss of employment	0.00016852
1999-01	Low density lipoprotein increased	0.000505561
1999-01	Lower limb fracture	0.00016852
1999-01	Lung disorder	0.00016852
1999-01	Lung infiltration	0.000505561
1999-01	Lymphadenopathy	0.000674082
1999-01	Lymphadenopathy mediastinal	0.00016852
1999-01	Macular degeneration	0.000842602
1999-01	Malaise	0.00353893
1999-01	Malignant urinary tract neoplasm	0.000337041
1999-01	Medical device complication	0.00016852
1999-01	Melaena	0.00235929
1999-01	Memory impairment	0.000842602
1999-01	Meningitis aseptic	0.00016852
1999-01	Meniscus injury	0.000505561
1999-01	Menometrorrhagia	0.00016852
1999-01	Menstrual disorder	0.000674082
1999-01	Mental disorder	0.00016852
1999-01	Mental impairment	0.000674082
1999-01	Metabolic acidosis	0.00016852
1999-01	Metrorrhagia	0.00016852
1999-01	Micturition disorder	0.00016852
1999-01	Micturition urgency	0.000337041
1999-01	Middle insomnia	0.00016852
1999-01	Migraine	0.00219077
1999-01	Miosis	0.00016852
1999-01	Mitral valve incompetence	0.000505561
1999-01	Mobility decreased	0.000337041
1999-01	Monocyte count increased	0.00016852
1999-01	Mononeuropathy	0.000337041
1999-01	Mood altered	0.000337041
1999-01	Mouth ulceration	0.00134816
1999-01	Movement disorder	0.00016852
1999-01	Mucosal ulceration	0.00016852
1999-01	Multi-organ failure	0.00016852
1999-01	Multiple allergies	0.000337041
1999-01	Multiple injuries	0.00016852
1999-01	Muscle disorder	0.00016852
1999-01	Muscle necrosis	0.00016852
1999-01	Muscle spasms	0.00269633
1999-01	Muscle twitching	0.00101112
1999-01	Muscular weakness	0.00117964
1999-01	Musculoskeletal chest pain	0.00016852
1999-01	Musculoskeletal pain	0.000337041
1999-01	Musculoskeletal stiffness	0.000505561
1999-01	Myalgia	0.00623525
1999-01	Mydriasis	0.00016852
1999-01	Myeloproliferative disorder	0.00016852
1999-01	Myocardial infarction	0.00977418
1999-01	Myocardial ischaemia	0.00016852
1999-01	Myopathy	0.000337041
1999-01	Nail disorder	0.00117964
1999-01	Nasopharyngitis	0.00016852
1999-01	Nausea	0.0153354
1999-01	Neck injury	0.00016852
1999-01	Neck pain	0.000337041
1999-01	Necrosis	0.000842602
1999-01	Neoplasm	0.000337041
1999-01	Nephrolithiasis	0.000674082
1999-01	Nerve conduction studies abnormal	0.00016852
1999-01	Nerve injury	0.00016852
1999-01	Nervous system disorder	0.00016852
1999-01	Nervousness	0.00286485
1999-01	Neuralgia	0.000337041
1999-01	Neurological symptom	0.00016852
1999-01	Neuroma	0.000337041
1999-01	Neuropathy peripheral	0.000842602
1999-01	Neutropenia	0.000337041
1999-01	Nightmare	0.00134816
1999-01	No adverse event	0.000842602
1999-01	No therapeutic response	0.00016852
1999-01	Nucleated red cells	0.00016852
1999-01	Obstruction	0.00016852
1999-01	Occult blood	0.00016852
1999-01	Occult blood positive	0.000337041
1999-01	Oedema	0.00808898
1999-01	Oedema mouth	0.000337041
1999-01	Oedema peripheral	0.0143242
1999-01	Oesophageal carcinoma	0.000337041
1999-01	Oesophageal haemorrhage	0.000505561
1999-01	Oesophagitis	0.00117964
1999-01	Oliguria	0.00151668
1999-01	Onychoclasis	0.00016852
1999-01	Oral mucosal blistering	0.00016852
1999-01	Oral pain	0.00016852
1999-01	Oropharyngeal pain	0.000842602
1999-01	Orthopnoea	0.000337041
1999-01	Orthostatic hypotension	0.000674082
1999-01	Osteoarthritis	0.00235929
1999-01	Osteomyelitis	0.000674082
1999-01	Osteonecrosis	0.00016852
1999-01	Osteoporosis	0.000674082
1999-01	Overdose	0.000505561
1999-01	Packed red blood cell transfusion	0.00016852
1999-01	Pain	0.0185372
1999-01	Pain in extremity	0.00421301
1999-01	Pallor	0.000674082
1999-01	Palpitations	0.00455005
1999-01	Pancreatitis	0.00185372
1999-01	Pancreatitis acute	0.000337041
1999-01	Pancytopenia	0.00016852
1999-01	Paraesthesia	0.0065723
1999-01	Paralysis	0.000505561
1999-01	Paranoia	0.00016852
1999-01	Parkinson's disease	0.000337041
1999-01	Parotid gland enlargement	0.00016852
1999-01	Peptic ulcer	0.000505561
1999-01	Peptic ulcer haemorrhage	0.000505561
1999-01	Peptic ulcer perforation	0.000337041
1999-01	Performance status decreased	0.00016852
1999-01	Periorbital oedema	0.00134816
1999-01	Peripheral artery aneurysm	0.000337041
1999-01	Peripheral artery stenosis	0.000674082
1999-01	Peripheral artery thrombosis	0.000505561
1999-01	Peripheral coldness	0.000337041
1999-01	Peripheral embolism	0.000505561
1999-01	Peripheral ischaemia	0.00101112
1999-01	Peripheral nerve injury	0.00016852
1999-01	Personality disorder	0.00016852
1999-01	Petechiae	0.00016852
1999-01	Pharyngeal erythema	0.00016852
1999-01	Pharyngeal oedema	0.000337041
1999-01	Pharyngitis	0.00202224
1999-01	Phobia	0.00016852
1999-01	Photophobia	0.00016852
1999-01	Photopsia	0.00016852
1999-01	Photosensitivity reaction	0.00101112
1999-01	Platelet count abnormal	0.00016852
1999-01	Platelet count decreased	0.000337041
1999-01	Pleural effusion	0.000337041
1999-01	Pneumonia	0.00117964
1999-01	Pneumonitis	0.00016852
1999-01	Pollakiuria	0.00185372
1999-01	Polyarteritis nodosa	0.00016852
1999-01	Polydipsia	0.000337041
1999-01	Polyneuropathy	0.000337041
1999-01	Polyp	0.00016852
1999-01	Polyuria	0.000505561
1999-01	Portal hypertension	0.00016852
1999-01	Post procedural complication	0.00101112
1999-01	Post procedural haemorrhage	0.000337041
1999-01	Post procedural infection	0.00016852
1999-01	Postmenopausal haemorrhage	0.000505561
1999-01	Postoperative wound infection	0.00016852
1999-01	Potentiating drug interaction	0.00016852
1999-01	Priapism	0.000337041
1999-01	Procedural complication	0.00016852
1999-01	Procedural pain	0.00016852
1999-01	Product quality issue	0.000337041
1999-01	Productive cough	0.00016852
1999-01	Prostatic disorder	0.000505561
1999-01	Protein urine	0.00016852
1999-01	Prothrombin time prolonged	0.00185372
1999-01	Prothrombin time shortened	0.00016852
1999-01	Pruritus	0.0124705
1999-01	Pruritus generalised	0.00016852
1999-01	Psychotic disorder	0.000842602
1999-01	Pulmonary congestion	0.000337041
1999-01	Pulmonary embolism	0.00219077
1999-01	Pulmonary fibrosis	0.000505561
1999-01	Pulmonary hypertension	0.000337041
1999-01	Pulmonary oedema	0.000337041
1999-01	Pulmonary thrombosis	0.000337041
1999-01	Pulse absent	0.00016852
1999-01	Pulse pressure decreased	0.00016852
1999-01	Purpura	0.000674082
1999-01	Pyelonephritis	0.000337041
1999-01	Pyrexia	0.00404449
1999-01	Radiation injury	0.00016852
1999-01	Radiculopathy	0.00016852
1999-01	Rales	0.00016852
1999-01	Rash	0.000674082
1999-01	Rash erythematous	0.00252781
1999-01	Rash generalised	0.0016852
1999-01	Rash macular	0.00016852
1999-01	Rash maculo-papular	0.00117964
1999-01	Rash papular	0.00016852
1999-01	Rash pruritic	0.000842602
1999-01	Raynaud's phenomenon	0.000337041
1999-01	Rectal haemorrhage	0.00353893
1999-01	Rectal tenesmus	0.00016852
1999-01	Red blood cell schistocytes present	0.00016852
1999-01	Red blood cell sedimentation rate increased	0.000842602
1999-01	Renal colic	0.00016852
1999-01	Renal cyst	0.00016852
1999-01	Renal disorder	0.00016852
1999-01	Renal failure	0.00235929
1999-01	Renal failure acute	0.00219077
1999-01	Renal impairment	0.000337041
1999-01	Renal mass	0.000337041
1999-01	Respiratory arrest	0.000337041
1999-01	Respiratory disorder	0.000337041
1999-01	Respiratory distress	0.000337041
1999-01	Respiratory failure	0.00101112
1999-01	Restlessness	0.00016852
1999-01	Reticulocyte count decreased	0.00016852
1999-01	Retroperitoneal haemorrhage	0.00016852
1999-01	Rhinitis	0.00252781
1999-01	Rhinitis allergic	0.000337041
1999-01	Rib fracture	0.000337041
1999-01	Road traffic accident	0.00016852
1999-01	Rosacea	0.00016852
1999-01	Salivary gland neoplasm	0.00016852
1999-01	Salivary hypersecretion	0.00016852
1999-01	Sarcoidosis	0.00016852
1999-01	Scab	0.00016852
1999-01	Scar	0.000337041
1999-01	Sciatica	0.000337041
1999-01	Scleroderma	0.00016852
1999-01	Scoliosis	0.000337041
1999-01	Scratch	0.00016852
1999-01	Screaming	0.00016852
1999-01	Scrotal oedema	0.00016852
1999-01	Sedation	0.00943714
1999-01	Sensation of heaviness	0.00016852
1999-01	Sensory disturbance	0.00016852
1999-01	Sensory loss	0.00016852
1999-01	Sepsis	0.00117964
1999-01	Serum sickness	0.000505561
1999-01	Silent myocardial infarction	0.00016852
1999-01	Simple partial seizures	0.000505561
1999-01	Sinus bradycardia	0.000505561
1999-01	Sinus tachycardia	0.00016852
1999-01	Sinusitis	0.000842602
1999-01	Skin discolouration	0.00185372
1999-01	Skin disorder	0.000674082
1999-01	Skin exfoliation	0.000337041
1999-01	Skin fissures	0.000505561
1999-01	Skin graft	0.00016852
1999-01	Skin haemorrhage	0.00016852
1999-01	Skin mass	0.000674082
1999-01	Skin necrosis	0.000337041
1999-01	Skin odour abnormal	0.00016852
1999-01	Skin reaction	0.00016852
1999-01	Skin ulcer	0.000842602
1999-01	Skin warm	0.000337041
1999-01	Sleep apnoea syndrome	0.00016852
1999-01	Sleep disorder	0.000505561
1999-01	Sodium retention	0.00016852
1999-01	Somnambulism	0.00016852
1999-01	Somnolence	0.000337041
1999-01	Speech disorder	0.00202224
1999-01	Spinal column stenosis	0.000337041
1999-01	Spinal disorder	0.000337041
1999-01	Spinal laminectomy	0.00016852
1999-01	Splenic rupture	0.00016852
1999-01	Sputum discoloured	0.00016852
1999-01	Status asthmaticus	0.000337041
1999-01	Status epilepticus	0.00016852
1999-01	Stevens-Johnson syndrome	0.00016852
1999-01	Stomatitis	0.00202224
1999-01	Streptococcal infection	0.00016852
1999-01	Stress	0.00101112
1999-01	Stupor	0.000505561
1999-01	Suicidal ideation	0.00016852
1999-01	Sunburn	0.00016852
1999-01	Supraventricular extrasystoles	0.000505561
1999-01	Supraventricular tachycardia	0.000505561
1999-01	Surgery	0.00101112
1999-01	Surgical procedure repeated	0.00016852
1999-01	Swelling	0.00134816
1999-01	Swelling face	0.00016852
1999-01	Syncope	0.00303337
1999-01	Systemic lupus erythematosus	0.000842602
1999-01	Tachycardia	0.00286485
1999-01	Tenderness	0.00101112
1999-01	Tendon rupture	0.000842602
1999-01	Tendonitis	0.00016852
1999-01	Tension	0.00016852
1999-01	Therapeutic response decreased	0.00370745
1999-01	Therapeutic response unexpected	0.00101112
1999-01	Thinking abnormal	0.000337041
1999-01	Thirst	0.00016852
1999-01	Thrombocytopenia	0.00269633
1999-01	Thromboembolectomy	0.00016852
1999-01	Thrombosis	0.00219077
1999-01	Thyroid disorder	0.00016852
1999-01	Thyroid mass	0.000337041
1999-01	Tinnitus	0.00370745
1999-01	Tongue discolouration	0.00016852
1999-01	Tongue disorder	0.000337041
1999-01	Tongue oedema	0.00101112
1999-01	Tooth abscess	0.00016852
1999-01	Tooth disorder	0.000674082
1999-01	Tooth loss	0.00016852
1999-01	Toothache	0.00016852
1999-01	Toxic epidermal necrolysis	0.00016852
1999-01	Toxicologic test abnormal	0.00016852
1999-01	Transaminases increased	0.00016852
1999-01	Transfusion	0.00016852
1999-01	Transient ischaemic attack	0.00219077
1999-01	Treatment noncompliance	0.000842602
1999-01	Tremor	0.00303337
1999-01	Tricuspid valve incompetence	0.00016852
1999-01	Tubulointerstitial nephritis	0.00016852
1999-01	Type 2 diabetes mellitus	0.00016852
1999-01	Ulcer	0.00151668
1999-01	Ulcer haemorrhage	0.00016852
1999-01	Unevaluable event	0.00151668
1999-01	Upper gastrointestinal haemorrhage	0.000505561
1999-01	Upper respiratory tract infection	0.00219077
1999-01	Urinary incontinence	0.00101112
1999-01	Urinary retention	0.000337041
1999-01	Urinary tract infection	0.00101112
1999-01	Urinary tract obstruction	0.00016852
1999-01	Urine analysis abnormal	0.000842602
1999-01	Urticaria	0.0101112
1999-01	VIIth nerve paralysis	0.000674082
1999-01	Vaginal haemorrhage	0.0016852
1999-01	Vaginal infection	0.00101112
1999-01	Varicose vein	0.00016852
1999-01	Vascular graft	0.00016852
1999-01	Vascular occlusion	0.000505561
1999-01	Vascular skin disorder	0.00016852
1999-01	Vasculitic rash	0.00016852
1999-01	Vasculitis	0.00235929
1999-01	Vasodilatation	0.000674082
1999-01	Venous thrombosis	0.00016852
1999-01	Ventricular dysfunction	0.00016852
1999-01	Ventricular extrasystoles	0.000674082
1999-01	Ventricular hypertrophy	0.000337041
1999-01	Vertigo	0.0016852
1999-01	Vision blurred	0.00387597
1999-01	Visual acuity reduced	0.00016852
1999-01	Visual field defect	0.000674082
1999-01	Visual impairment	0.00151668
1999-01	Vitiligo	0.00016852
1999-01	Vitreous detachment	0.00016852
1999-01	Vitreous haemorrhage	0.00016852
1999-01	Vomiting	0.00539265
1999-01	Walking aid user	0.00016852
1999-01	Weight decreased	0.00387597
1999-01	Weight fluctuation	0.000337041
1999-01	Weight increased	0.00707786
1999-01	White blood cell count decreased	0.000842602
1999-01	White blood cell count increased	0.00117964
1999-01	Wound infection	0.00016852
1999-01	X-ray limb abnormal	0.00016852
2000-01	Abasia	0.00132319
2000-01	Abdominal discomfort	0.00231558
2000-01	Abdominal distension	0.000661594
2000-01	Abdominal pain	0.00628515
2000-01	Abdominal pain upper	0.00760834
2000-01	Abdominoplasty	0.000330797
2000-01	Abnormal behaviour	0.000661594
2000-01	Abnormal faeces	0.000992392
2000-01	Abscess	0.000330797
2000-01	Abscess intestinal	0.000661594
2000-01	Accelerated hypertension	0.000992392
2000-01	Accidental overdose	0.000330797
2000-01	Acute coronary syndrome	0.000330797
2000-01	Acute hepatic failure	0.000330797
2000-01	Acute myocardial infarction	0.00231558
2000-01	Acute respiratory distress syndrome	0.000661594
2000-01	Aggression	0.000661594
2000-01	Agitation	0.00165399
2000-01	Agranulocytosis	0.000992392
2000-01	Albumin urine present	0.000330797
2000-01	Alcoholism	0.000330797
2000-01	Alopecia	0.00396957
2000-01	Amino acid metabolism disorder	0.000330797
2000-01	Ammonia increased	0.000330797
2000-01	Amnesia	0.00330797
2000-01	Amylase increased	0.000661594
2000-01	Anaemia	0.00463116
2000-01	Anaesthetic complication	0.000330797
2000-01	Anal fissure	0.000330797
2000-01	Anal polyp	0.000330797
2000-01	Anaphylactic reaction	0.00132319
2000-01	Anaphylactic shock	0.000661594
2000-01	Anaphylactoid reaction	0.000330797
2000-01	Aneurysm	0.000330797
2000-01	Angina pectoris	0.00231558
2000-01	Angina unstable	0.000330797
2000-01	Angioedema	0.000330797
2000-01	Angiopathy	0.000330797
2000-01	Anuria	0.000661594
2000-01	Anxiety	0.00330797
2000-01	Aortic aneurysm	0.000330797
2000-01	Aortic valve disease	0.000330797
2000-01	Aortic valve incompetence	0.000330797
2000-01	Aortic valve sclerosis	0.000330797
2000-01	Aphasia	0.000330797
2000-01	Aplastic anaemia	0.000330797
2000-01	Appendicectomy	0.000330797
2000-01	Appendix disorder	0.000330797
2000-01	Appetite disorder	0.000330797
2000-01	Arrhythmia	0.00363877
2000-01	Arterial occlusive disease	0.000661594
2000-01	Arteritis	0.000330797
2000-01	Arthralgia	0.00860073
2000-01	Arthritis	0.00562355
2000-01	Arthropathy	0.000992392
2000-01	Ascites	0.000661594
2000-01	Aspartate aminotransferase increased	0.000992392
2000-01	Asthenia	0.00826993
2000-01	Asthma	0.00165399
2000-01	Ataxia	0.000661594
2000-01	Atelectasis	0.000661594
2000-01	Atrial fibrillation	0.00363877
2000-01	Atrioventricular block complete	0.000330797
2000-01	Atrioventricular block first degree	0.000330797
2000-01	Autoimmune disorder	0.000330797
2000-01	Back disorder	0.000992392
2000-01	Back injury	0.000330797
2000-01	Back pain	0.00396957
2000-01	Bacterial infection	0.000661594
2000-01	Balance disorder	0.00198478
2000-01	Barrett's oesophagus	0.000330797
2000-01	Basal cell carcinoma	0.000661594
2000-01	Benign breast neoplasm	0.000661594
2000-01	Bile duct cancer	0.000330797
2000-01	Bleeding time prolonged	0.000992392
2000-01	Blindness	0.000661594
2000-01	Blindness transient	0.000330797
2000-01	Blindness unilateral	0.00132319
2000-01	Blister	0.000330797
2000-01	Blood alcohol increased	0.000330797
2000-01	Blood aldosterone decreased	0.000661594
2000-01	Blood alkaline phosphatase increased	0.000992392
2000-01	Blood bilirubin increased	0.00231558
2000-01	Blood calcium decreased	0.000330797
2000-01	Blood cholesterol	0.000661594
2000-01	Blood cholesterol abnormal	0.000330797
2000-01	Blood cholesterol increased	0.00363877
2000-01	Blood count abnormal	0.000330797
2000-01	Blood creatine phosphokinase increased	0.000330797
2000-01	Blood creatinine increased	0.00264638
2000-01	Blood disorder	0.000330797
2000-01	Blood glucose increased	0.000661594
2000-01	Blood iron decreased	0.000661594
2000-01	Blood potassium increased	0.000330797
2000-01	Blood pressure abnormal	0.000330797
2000-01	Blood pressure decreased	0.000992392
2000-01	Blood pressure inadequately controlled	0.000330797
2000-01	Blood pressure increased	0.00463116
2000-01	Blood pressure systolic increased	0.000661594
2000-01	Blood sodium decreased	0.000661594
2000-01	Blood triglycerides	0.000330797
2000-01	Blood triglycerides increased	0.000330797
2000-01	Blood urea increased	0.00231558
2000-01	Body height decreased	0.00264638
2000-01	Bone cancer	0.000661594
2000-01	Bone disorder	0.000330797
2000-01	Bone marrow failure	0.000661594
2000-01	Bone pain	0.000330797
2000-01	Bradycardia	0.000330797
2000-01	Brain cancer metastatic	0.000661594
2000-01	Brain death	0.000661594
2000-01	Brain injury	0.000992392
2000-01	Brain stem syndrome	0.000330797
2000-01	Breast cancer	0.000661594
2000-01	Breast cancer female	0.00132319
2000-01	Breast induration	0.000330797
2000-01	Breast swelling	0.000330797
2000-01	Bronchial disorder	0.000661594
2000-01	Bronchitis	0.00132319
2000-01	Bronchospasm	0.00132319
2000-01	Burning sensation	0.000330797
2000-01	Candida infection	0.000330797
2000-01	Cardiac aneurysm	0.000330797
2000-01	Cardiac arrest	0.00463116
2000-01	Cardiac disorder	0.00694674
2000-01	Cardiac failure	0.00231558
2000-01	Cardiac failure congestive	0.00893152
2000-01	Cardiac murmur	0.000330797
2000-01	Cardiac operation	0.000661594
2000-01	Cardiac pacemaker insertion	0.000330797
2000-01	Cardiac procedure complication	0.000330797
2000-01	Cardiac valve disease	0.000992392
2000-01	Cardio-respiratory arrest	0.000661594
2000-01	Cardiomegaly	0.00198478
2000-01	Cardiomyopathy	0.000330797
2000-01	Cardiovascular disorder	0.00926232
2000-01	Caregiver	0.000330797
2000-01	Carotid artery disease	0.000661594
2000-01	Carotid artery occlusion	0.000992392
2000-01	Carotid artery stenosis	0.000661594
2000-01	Carpal tunnel syndrome	0.000330797
2000-01	Cataract operation	0.000330797
2000-01	Cellulitis	0.000992392
2000-01	Cerebral arteriosclerosis	0.000330797
2000-01	Cerebrovascular accident	0.0291102
2000-01	Cerebrovascular disorder	0.00198478
2000-01	Chest discomfort	0.000661594
2000-01	Chest pain	0.00793913
2000-01	Chills	0.00264638
2000-01	Cholecystectomy	0.000992392
2000-01	Chondropathy	0.00132319
2000-01	Chorioretinal disorder	0.000661594
2000-01	Chromatopsia	0.000330797
2000-01	Chromaturia	0.000661594
2000-01	Chronic obstructive pulmonary disease	0.000661594
2000-01	Circulatory collapse	0.000661594
2000-01	Coagulation factor X level decreased	0.000330797
2000-01	Coagulation time abnormal	0.000330797
2000-01	Coagulation time prolonged	0.00165399
2000-01	Coagulopathy	0.00231558
2000-01	Cold sweat	0.000661594
2000-01	Colitis ulcerative	0.00198478
2000-01	Colon cancer	0.000330797
2000-01	Colonoscopy abnormal	0.000661594
2000-01	Coma	0.00132319
2000-01	Computerised tomogram abnormal	0.000330797
2000-01	Concussion	0.000330797
2000-01	Condition aggravated	0.00926232
2000-01	Confusional state	0.00264638
2000-01	Conjunctivitis	0.000330797
2000-01	Connective tissue disorder	0.000330797
2000-01	Constipation	0.00198478
2000-01	Contusion	0.00165399
2000-01	Convulsion	0.00529276
2000-01	Coronary artery bypass	0.000330797
2000-01	Coronary artery disease	0.00297717
2000-01	Coronary artery occlusion	0.00198478
2000-01	Coronary artery stenosis	0.000661594
2000-01	Coronary artery thrombosis	0.000330797
2000-01	Cough	0.000661594
2000-01	Crohn's disease	0.000661594
2000-01	Crying	0.000330797
2000-01	Cyanosis	0.000330797
2000-01	Cyst	0.000661594
2000-01	Deafness	0.000661594
2000-01	Death	0.00231558
2000-01	Death of relative	0.000330797
2000-01	Decreased appetite	0.00132319
2000-01	Deep vein thrombosis	0.00760834
2000-01	Dehydration	0.00231558
2000-01	Depressed level of consciousness	0.000330797
2000-01	Depression	0.00860073
2000-01	Dermatitis	0.00860073
2000-01	Dermatitis allergic	0.000330797
2000-01	Dermatitis bullous	0.000330797
2000-01	Dermatitis exfoliative	0.00132319
2000-01	Diabetes mellitus	0.00760834
2000-01	Dialysis	0.00264638
2000-01	Diarrhoea	0.00992392
2000-01	Diarrhoea haemorrhagic	0.000992392
2000-01	Diplopia	0.000330797
2000-01	Disorientation	0.000992392
2000-01	Disseminated tuberculosis	0.000330797
2000-01	Disturbance in attention	0.000330797
2000-01	Diverticulitis	0.000661594
2000-01	Diverticulitis intestinal haemorrhagic	0.000330797
2000-01	Dizziness	0.00595435
2000-01	Drug administration error	0.00165399
2000-01	Drug effect decreased	0.0125703
2000-01	Drug hypersensitivity	0.00231558
2000-01	Drug ineffective	0.00628515
2000-01	Drug interaction	0.00330797
2000-01	Drug prescribing error	0.000330797
2000-01	Dry eye	0.000661594
2000-01	Dry mouth	0.00231558
2000-01	Dry skin	0.000330797
2000-01	Duodenal ulcer	0.00165399
2000-01	Duodenal ulcer haemorrhage	0.000661594
2000-01	Dysarthria	0.000661594
2000-01	Dysgeusia	0.000992392
2000-01	Dysmenorrhoea	0.000330797
2000-01	Dyspepsia	0.00860073
2000-01	Dysphagia	0.000661594
2000-01	Dysphonia	0.000330797
2000-01	Dyspnoea	0.0138935
2000-01	Dyspnoea exertional	0.000330797
2000-01	Ear discomfort	0.000330797
2000-01	Ear disorder	0.000661594
2000-01	Ear infection	0.000330797
2000-01	Ear pain	0.000661594
2000-01	Eating disorder	0.000330797
2000-01	Ecchymosis	0.00330797
2000-01	Eczema	0.000661594
2000-01	Ejection fraction decreased	0.00132319
2000-01	Electrocardiogram abnormal	0.000661594
2000-01	Embolism	0.000330797
2000-01	Emotional disorder	0.000330797
2000-01	Encephalitis	0.000330797
2000-01	Endometrial hyperplasia	0.000330797
2000-01	Eosinophil percentage increased	0.000330797
2000-01	Eosinophilia	0.000330797
2000-01	Epilepsy	0.000330797
2000-01	Epileptic aura	0.000330797
2000-01	Epistaxis	0.00165399
2000-01	Eructation	0.000330797
2000-01	Erythema	0.000661594
2000-01	Escherichia infection	0.000330797
2000-01	Excoriation	0.000330797
2000-01	Exostosis	0.000330797
2000-01	Extrasystoles	0.000992392
2000-01	Eye haemorrhage	0.000661594
2000-01	Eye pain	0.000330797
2000-01	Face oedema	0.00231558
2000-01	Faecal incontinence	0.000330797
2000-01	Faeces discoloured	0.00198478
2000-01	Fall	0.00727754
2000-01	Fatigue	0.00396957
2000-01	Fear	0.000992392
2000-01	Feeding disorder	0.000330797
2000-01	Feeling abnormal	0.00396957
2000-01	Feeling cold	0.000661594
2000-01	Feeling hot	0.000661594
2000-01	Feeling jittery	0.000330797
2000-01	Fibromyalgia	0.00132319
2000-01	Flatulence	0.000661594
2000-01	Fluid retention	0.000992392
2000-01	Flushing	0.000661594
2000-01	Foot fracture	0.000330797
2000-01	Foot operation	0.000330797
2000-01	Fracture delayed union	0.000330797
2000-01	Fungal infection	0.000330797
2000-01	Gait disturbance	0.00396957
2000-01	Gallbladder disorder	0.00132319
2000-01	Gangrene	0.000330797
2000-01	Gastric disorder	0.00330797
2000-01	Gastric haemorrhage	0.00165399
2000-01	Gastric mucosal lesion	0.000330797
2000-01	Gastric operation	0.000330797
2000-01	Gastric polyps	0.000330797
2000-01	Gastric ulcer	0.00330797
2000-01	Gastric ulcer haemorrhage	0.00165399
2000-01	Gastritis	0.00496196
2000-01	Gastritis erosive	0.000992392
2000-01	Gastroenteritis	0.000330797
2000-01	Gastroenteritis bacterial	0.000330797
2000-01	Gastrointestinal disorder	0.00264638
2000-01	Gastrointestinal haemorrhage	0.0132319
2000-01	Gastrointestinal infection	0.000661594
2000-01	Gastrointestinal perforation	0.000330797
2000-01	Gastrointestinal ulcer haemorrhage	0.000661594
2000-01	Gastrooesophageal reflux disease	0.00496196
2000-01	Generalised anxiety disorder	0.000330797
2000-01	Gingivitis	0.000330797
2000-01	Glaucoma	0.000330797
2000-01	Glomerulonephritis	0.000330797
2000-01	Glomerulonephritis membranous	0.000330797
2000-01	Gout	0.000661594
2000-01	Grand mal convulsion	0.000992392
2000-01	Granuloma	0.000330797
2000-01	Haematemesis	0.00297717
2000-01	Haematochezia	0.00496196
2000-01	Haematocrit decreased	0.00231558
2000-01	Haematoma	0.000661594
2000-01	Haematuria	0.000330797
2000-01	Haemoglobin decreased	0.00430036
2000-01	Haemolytic anaemia	0.000330797
2000-01	Haemorrhage	0.00330797
2000-01	Haemorrhage intracranial	0.000330797
2000-01	Haemorrhage subcutaneous	0.000330797
2000-01	Haemorrhagic stroke	0.00165399
2000-01	Haemorrhoids	0.00231558
2000-01	Hallucination	0.000330797
2000-01	Headache	0.00793913
2000-01	Hearing impaired	0.000992392
2000-01	Heart rate abnormal	0.000330797
2000-01	Heart rate increased	0.00165399
2000-01	Heart rate irregular	0.000992392
2000-01	Heart valve incompetence	0.000330797
2000-01	Heat stroke	0.000330797
2000-01	Helicobacter gastritis	0.000330797
2000-01	Hemiparesis	0.000992392
2000-01	Hemiplegia	0.000992392
2000-01	Hepatic cirrhosis	0.000330797
2000-01	Hepatic cyst	0.000330797
2000-01	Hepatic failure	0.000661594
2000-01	Hepatic function abnormal	0.000992392
2000-01	Hepatic necrosis	0.000661594
2000-01	Hepatic neoplasm	0.000330797
2000-01	Hepatic steatosis	0.000330797
2000-01	Hepatitis	0.000992392
2000-01	Hepatitis A antibody positive	0.000661594
2000-01	Hepatitis B	0.000330797
2000-01	Hepatitis cholestatic	0.00132319
2000-01	Hepatitis post transfusion	0.000330797
2000-01	Hepatocellular injury	0.000992392
2000-01	Hepatomegaly	0.00132319
2000-01	Herpes simplex	0.000661594
2000-01	Herpes zoster	0.000330797
2000-01	Hiatus hernia	0.00132319
2000-01	Hip fracture	0.000330797
2000-01	Hyperacusis	0.000330797
2000-01	Hyperammonaemia	0.000330797
2000-01	Hyperglycaemia	0.000992392
2000-01	Hyperhidrosis	0.00132319
2000-01	Hyperkalaemia	0.000992392
2000-01	Hypersensitivity	0.00330797
2000-01	Hypertension	0.0138935
2000-01	Hypertensive crisis	0.000330797
2000-01	Hypertensive heart disease	0.000330797
2000-01	Hypertonia	0.000661594
2000-01	Hypertriglyceridaemia	0.000330797
2000-01	Hypoaesthesia	0.00231558
2000-01	Hypoaesthesia oral	0.000330797
2000-01	Hypoglycaemia	0.000992392
2000-01	Hypokalaemia	0.00132319
2000-01	Hypokinesia	0.000330797
2000-01	Hypophagia	0.000992392
2000-01	Hypoproteinaemia	0.000330797
2000-01	Hypotension	0.00198478
2000-01	Hypothermia	0.00264638
2000-01	Hypothyroidism	0.000330797
2000-01	Hypoventilation	0.000330797
2000-01	Hypovolaemia	0.000330797
2000-01	Hypoxia	0.00132319
2000-01	Iatrogenic injury	0.000330797
2000-01	Impaired healing	0.000661594
2000-01	Inappropriate schedule of drug administration	0.000992392
2000-01	Incision site complication	0.000330797
2000-01	Infection	0.000661594
2000-01	Inflammation	0.000992392
2000-01	Influenza like illness	0.000992392
2000-01	Injury	0.000661594
2000-01	Insomnia	0.00363877
2000-01	International normalised ratio decreased	0.000992392
2000-01	International normalised ratio increased	0.00264638
2000-01	Interstitial lung disease	0.000330797
2000-01	Intestinal ulcer	0.000330797
2000-01	Intraocular pressure increased	0.000330797
2000-01	Irritable bowel syndrome	0.00165399
2000-01	Ischaemia	0.000330797
2000-01	Ischaemic stroke	0.00628515
2000-01	Jaundice	0.00297717
2000-01	Joint effusion	0.000330797
2000-01	Joint injury	0.000661594
2000-01	Joint range of motion decreased	0.000330797
2000-01	Kidney enlargement	0.000330797
2000-01	Knee arthroplasty	0.00198478
2000-01	Knee operation	0.000661594
2000-01	Labile blood pressure	0.000330797
2000-01	Laboratory test abnormal	0.000661594
2000-01	Laceration	0.000330797
2000-01	Lacrimal disorder	0.000661594
2000-01	Laryngeal oedema	0.000330797
2000-01	Laryngospasm	0.000330797
2000-01	Leg amputation	0.000992392
2000-01	Leiomyoma	0.000330797
2000-01	Lethargy	0.000992392
2000-01	Leukocytosis	0.000330797
2000-01	Leukopenia	0.000992392
2000-01	Ligament disorder	0.000330797
2000-01	Ligament rupture	0.000661594
2000-01	Ligament sprain	0.000661594
2000-01	Limb operation	0.000330797
2000-01	Lipase increased	0.000661594
2000-01	Lipoma	0.000330797
2000-01	Liver disorder	0.00297717
2000-01	Liver function test abnormal	0.00264638
2000-01	Local swelling	0.000330797
2000-01	Loss of consciousness	0.00165399
2000-01	Lower gastrointestinal haemorrhage	0.000330797
2000-01	Lung disorder	0.000992392
2000-01	Lung neoplasm	0.000330797
2000-01	Lymphadenopathy mediastinal	0.000330797
2000-01	Lymphocyte percentage increased	0.000330797
2000-01	Lymphoma	0.000330797
2000-01	Macular degeneration	0.000661594
2000-01	Malaise	0.00562355
2000-01	Malignant hypertension	0.000330797
2000-01	Mean cell volume abnormal	0.000330797
2000-01	Mean cell volume decreased	0.000330797
2000-01	Medical device change	0.000330797
2000-01	Medical device complication	0.00132319
2000-01	Medical device removal	0.000330797
2000-01	Medication error	0.000661594
2000-01	Melaena	0.00264638
2000-01	Memory impairment	0.000330797
2000-01	Meniscus injury	0.00132319
2000-01	Menorrhagia	0.000330797
2000-01	Menstrual disorder	0.000330797
2000-01	Mental impairment	0.000992392
2000-01	Metabolic encephalopathy	0.000661594
2000-01	Micturition frequency decreased	0.000330797
2000-01	Micturition urgency	0.000330797
2000-01	Migraine	0.000661594
2000-01	Migraine with aura	0.000330797
2000-01	Mitral valve disease	0.000330797
2000-01	Mitral valve incompetence	0.000992392
2000-01	Mitral valve stenosis	0.000330797
2000-01	Monocyte percentage increased	0.000330797
2000-01	Monoplegia	0.000330797
2000-01	Mouth ulceration	0.00132319
2000-01	Movement disorder	0.000992392
2000-01	Mucosal erosion	0.000661594
2000-01	Mucosal inflammation	0.000330797
2000-01	Multiple injuries	0.000330797
2000-01	Muscle atrophy	0.000330797
2000-01	Muscle injury	0.000330797
2000-01	Muscle spasms	0.00231558
2000-01	Muscle twitching	0.000330797
2000-01	Muscular weakness	0.000661594
2000-01	Musculoskeletal discomfort	0.000330797
2000-01	Musculoskeletal disorder	0.000992392
2000-01	Musculoskeletal pain	0.000330797
2000-01	Myalgia	0.00198478
2000-01	Myocardial infarction	0.0516044
2000-01	Myocardial ischaemia	0.000330797
2000-01	Myopia	0.000992392
2000-01	Nail disorder	0.000661594
2000-01	Nasal discomfort	0.000330797
2000-01	Nasopharyngitis	0.000661594
2000-01	Nausea	0.00992392
2000-01	Neck pain	0.000330797
2000-01	Nephrectomy	0.000330797
2000-01	Nephrolithiasis	0.000661594
2000-01	Nephrotic syndrome	0.000330797
2000-01	Nerve compression	0.00132319
2000-01	Nervousness	0.000661594
2000-01	Neuralgia	0.000992392
2000-01	Neuritis	0.000330797
2000-01	Neuroma	0.000330797
2000-01	Neuropathy peripheral	0.000661594
2000-01	Neutrophil percentage decreased	0.000330797
2000-01	Night sweats	0.000992392
2000-01	Nightmare	0.000661594
2000-01	No adverse event	0.000330797
2000-01	No therapeutic response	0.000330797
2000-01	Nodal arrhythmia	0.000330797
2000-01	Occult blood positive	0.00297717
2000-01	Oedema	0.00363877
2000-01	Oedema peripheral	0.0109163
2000-01	Oesophageal carcinoma	0.000661594
2000-01	Oesophageal haemorrhage	0.000330797
2000-01	Oesophageal stenosis	0.000661594
2000-01	Oesophageal ulcer	0.00132319
2000-01	Oesophageal varices haemorrhage	0.000330797
2000-01	Oesophagitis	0.000661594
2000-01	Off label use	0.000330797
2000-01	Oliguria	0.00132319
2000-01	Oral mucosal exfoliation	0.000330797
2000-01	Oral pain	0.000992392
2000-01	Orthostatic hypotension	0.000330797
2000-01	Osteoarthritis	0.00198478
2000-01	Osteopenia	0.000330797
2000-01	Osteoporosis	0.00132319
2000-01	Otorrhoea	0.000661594
2000-01	Oxygen saturation decreased	0.000330797
2000-01	Pain	0.0109163
2000-01	Pain in extremity	0.00529276
2000-01	Palpitations	0.00264638
2000-01	Pancreatic disorder	0.000661594
2000-01	Pancreatitis	0.00165399
2000-01	Pancreatitis chronic	0.000330797
2000-01	Pancytopenia	0.000992392
2000-01	Paraesthesia	0.000992392
2000-01	Paraesthesia oral	0.000330797
2000-01	Paralysis	0.00165399
2000-01	Parosmia	0.000330797
2000-01	Pelvic fracture	0.000330797
2000-01	Penile swelling	0.000330797
2000-01	Peptic ulcer	0.000661594
2000-01	Peptic ulcer haemorrhage	0.000330797
2000-01	Peptic ulcer perforation	0.000330797
2000-01	Periorbital oedema	0.000661594
2000-01	Peripheral ischaemia	0.000330797
2000-01	Peripheral vascular disorder	0.00132319
2000-01	Peritoneal disorder	0.000330797
2000-01	Petechiae	0.00165399
2000-01	Petit mal epilepsy	0.000330797
2000-01	Pharyngitis	0.000330797
2000-01	Pharyngitis streptococcal	0.000661594
2000-01	Photosensitivity reaction	0.00165399
2000-01	Plasma cell myeloma	0.000330797
2000-01	Platelet count decreased	0.000661594
2000-01	Platelet disorder	0.000992392
2000-01	Pleural effusion	0.000661594
2000-01	Pneumonia	0.00363877
2000-01	Pneumonitis	0.000330797
2000-01	Pollakiuria	0.000661594
2000-01	Polyneuropathy	0.000330797
2000-01	Polyp	0.000661594
2000-01	Post procedural complication	0.00132319
2000-01	Procedural complication	0.000992392
2000-01	Procedural pain	0.000330797
2000-01	Proctalgia	0.000330797
2000-01	Proctitis	0.000330797
2000-01	Product quality issue	0.00132319
2000-01	Product size issue	0.000330797
2000-01	Productive cough	0.000330797
2000-01	Prostatic disorder	0.000330797
2000-01	Prothrombin level decreased	0.000330797
2000-01	Prothrombin time prolonged	0.00132319
2000-01	Pruritus	0.00793913
2000-01	Pruritus generalised	0.000992392
2000-01	Psychomotor hyperactivity	0.000330797
2000-01	Pulmonary artery aneurysm	0.000330797
2000-01	Pulmonary congestion	0.000330797
2000-01	Pulmonary embolism	0.00496196
2000-01	Pulmonary fibrosis	0.000330797
2000-01	Pulmonary haemorrhage	0.000661594
2000-01	Pulmonary hypertension	0.000661594
2000-01	Pulmonary oedema	0.000661594
2000-01	Pulmonary vascular disorder	0.000330797
2000-01	Pulse absent	0.000330797
2000-01	Puncture site haemorrhage	0.000330797
2000-01	Purpura	0.000330797
2000-01	Purpura senile	0.000330797
2000-01	Purulence	0.000330797
2000-01	Pyrexia	0.00430036
2000-01	Rash	0.000992392
2000-01	Rash erythematous	0.000992392
2000-01	Rash generalised	0.000992392
2000-01	Rash macular	0.000330797
2000-01	Rash maculo-papular	0.00264638
2000-01	Rash pruritic	0.00132319
2000-01	Rectal haemorrhage	0.00992392
2000-01	Rectal polyp	0.000330797
2000-01	Rectal prolapse	0.000330797
2000-01	Red blood cell count decreased	0.000330797
2000-01	Red blood cell sedimentation rate increased	0.000992392
2000-01	Refusal of treatment by patient	0.000661594
2000-01	Renal cell carcinoma	0.000992392
2000-01	Renal colic	0.000330797
2000-01	Renal disorder	0.000992392
2000-01	Renal failure	0.00562355
2000-01	Renal failure acute	0.00529276
2000-01	Renal failure chronic	0.000330797
2000-01	Renal impairment	0.00430036
2000-01	Renal transplant	0.000330797
2000-01	Renal tubular necrosis	0.000661594
2000-01	Renal vessel disorder	0.000330797
2000-01	Respiratory arrest	0.000992392
2000-01	Respiratory distress	0.000661594
2000-01	Respiratory failure	0.00264638
2000-01	Restlessness	0.000330797
2000-01	Resuscitation	0.000330797
2000-01	Retinal vascular occlusion	0.000661594
2000-01	Retroperitoneal haemorrhage	0.000330797
2000-01	Rheumatoid arthritis	0.000992392
2000-01	Rib fracture	0.000661594
2000-01	Rotator cuff syndrome	0.00132319
2000-01	Salivary gland disorder	0.000661594
2000-01	Scab	0.000661594
2000-01	Scar	0.000661594
2000-01	Sciatica	0.000992392
2000-01	Scoliosis	0.000661594
2000-01	Scrotal swelling	0.000330797
2000-01	Sedation	0.00132319
2000-01	Sensation of pressure	0.000330797
2000-01	Sensory disturbance	0.000330797
2000-01	Sepsis	0.00132319
2000-01	Sexual dysfunction	0.000661594
2000-01	Shock	0.000661594
2000-01	Shoulder arthroplasty	0.000330797
2000-01	Shoulder operation	0.000330797
2000-01	Sick relative	0.000330797
2000-01	Sinus bradycardia	0.000330797
2000-01	Sinus operation	0.000330797
2000-01	Sjogren's syndrome	0.000661594
2000-01	Skin cancer	0.000992392
2000-01	Skin discolouration	0.00231558
2000-01	Skin exfoliation	0.000330797
2000-01	Sleep disorder	0.000661594
2000-01	Small intestinal haemorrhage	0.000330797
2000-01	Small intestinal obstruction	0.000661594
2000-01	Social avoidant behaviour	0.000330797
2000-01	Speech disorder	0.000992392
2000-01	Spinal column stenosis	0.000992392
2000-01	Spinal fracture	0.000661594
2000-01	Splenic infarction	0.000661594
2000-01	Sports injury	0.000330797
2000-01	Stent placement	0.000330797
2000-01	Stevens-Johnson syndrome	0.000992392
2000-01	Stomatitis	0.00165399
2000-01	Streptococcal infection	0.000330797
2000-01	Streptococcus test positive	0.000330797
2000-01	Stress	0.000992392
2000-01	Stress fracture	0.000330797
2000-01	Subdural haematoma	0.000330797
2000-01	Subendocardial ischaemia	0.000330797
2000-01	Sudden cardiac death	0.000330797
2000-01	Supraventricular extrasystoles	0.000330797
2000-01	Supraventricular tachycardia	0.000661594
2000-01	Surgery	0.000330797
2000-01	Surgical procedure repeated	0.000661594
2000-01	Swelling	0.00132319
2000-01	Syncope	0.00363877
2000-01	Systemic lupus erythematosus	0.000992392
2000-01	Tachycardia	0.00132319
2000-01	Tendon pain	0.000330797
2000-01	Tendon rupture	0.000330797
2000-01	Therapeutic embolisation	0.000330797
2000-01	Therapeutic response decreased	0.00132319
2000-01	Thinking abnormal	0.000661594
2000-01	Thirst	0.000330797
2000-01	Throat tightness	0.000330797
2000-01	Thrombocytopenia	0.000992392
2000-01	Thrombocytosis	0.000661594
2000-01	Thrombosis	0.00562355
2000-01	Thyroid disorder	0.000661594
2000-01	Tinnitus	0.00198478
2000-01	Tongue discolouration	0.000330797
2000-01	Tongue oedema	0.000330797
2000-01	Tongue ulceration	0.000330797
2000-01	Tooth disorder	0.000661594
2000-01	Tooth extraction	0.000330797
2000-01	Tooth injury	0.000330797
2000-01	Tooth loss	0.000330797
2000-01	Toxic epidermal necrolysis	0.000992392
2000-01	Toxic skin eruption	0.000330797
2000-01	Toxicity to various agents	0.000330797
2000-01	Transaminases increased	0.000661594
2000-01	Transient ischaemic attack	0.00694674
2000-01	Treatment noncompliance	0.000661594
2000-01	Tremor	0.00297717
2000-01	Tubulointerstitial nephritis	0.000661594
2000-01	Ulcer	0.000661594
2000-01	Ultrasound scan abnormal	0.000330797
2000-01	Umbilical hernia	0.000330797
2000-01	Unevaluable event	0.000330797
2000-01	Upper gastrointestinal haemorrhage	0.000661594
2000-01	Upper respiratory tract infection	0.000992392
2000-01	Urinary incontinence	0.000330797
2000-01	Urinary retention	0.000330797
2000-01	Urinary tract infection	0.000992392
2000-01	Urine analysis abnormal	0.000330797
2000-01	Urticaria	0.00661594
2000-01	Uterine cancer	0.000330797
2000-01	Uterine disorder	0.000330797
2000-01	Vaginal haemorrhage	0.000661594
2000-01	Vaginal infection	0.000330797
2000-01	Varices oesophageal	0.000992392
2000-01	Varicose vein	0.000661594
2000-01	Varicose vein ruptured	0.000330797
2000-01	Vascular injury	0.000992392
2000-01	Vascular rupture	0.000992392
2000-01	Vasculitis	0.000661594
2000-01	Vasoconstriction	0.000330797
2000-01	Vein disorder	0.000661594
2000-01	Venous occlusion	0.000330797
2000-01	Ventricular extrasystoles	0.000992392
2000-01	Ventricular hypertrophy	0.000330797
2000-01	Ventricular hypokinesia	0.000992392
2000-01	Ventricular tachycardia	0.000661594
2000-01	Vertigo	0.00165399
2000-01	Viral infection	0.000330797
2000-01	Vision blurred	0.00264638
2000-01	Visual acuity reduced	0.000330797
2000-01	Visual field defect	0.000330797
2000-01	Visual impairment	0.000661594
2000-01	Vitamin K deficiency	0.000330797
2000-01	Vitiligo	0.000661594
2000-01	Volvulus	0.000330797
2000-01	Vomiting	0.00562355
2000-01	Walking aid user	0.000330797
2000-01	Weight decreased	0.00264638
2000-01	Weight fluctuation	0.000661594
2000-01	Weight gain poor	0.000330797
2000-01	Weight increased	0.00529276
2000-01	Wheelchair user	0.000330797
2000-01	White blood cell count decreased	0.000330797
2000-01	White blood cell count increased	0.00132319
2000-01	Yellow skin	0.000661594
2001-01	Abasia	0.00089579
2001-01	Abdominal discomfort	0.00149298
2001-01	Abdominal distension	0.00119439
2001-01	Abdominal pain	0.00656913
2001-01	Abdominal pain upper	0.00746491
2001-01	Abdominal wall cyst	0.000298597
2001-01	Abnormal behaviour	0.00089579
2001-01	Abnormal sensation in eye	0.000298597
2001-01	Activated partial thromboplastin time prolonged	0.000298597
2001-01	Acute abdomen	0.000597193
2001-01	Acute myocardial infarction	0.00119439
2001-01	Acute respiratory failure	0.000298597
2001-01	Adjustment disorder	0.000597193
2001-01	Ageusia	0.00089579
2001-01	Aggression	0.000298597
2001-01	Agitation	0.000298597
2001-01	Air embolism	0.000298597
2001-01	Akinesia	0.000298597
2001-01	Alanine aminotransferase increased	0.00089579
2001-01	Allergy to metals	0.00089579
2001-01	Alopecia	0.00119439
2001-01	Alpha 2 globulin increased	0.000597193
2001-01	Amaurosis fugax	0.000298597
2001-01	Amnesia	0.00298597
2001-01	Amputation	0.000298597
2001-01	Anaemia	0.00268737
2001-01	Anaesthetic complication	0.000298597
2001-01	Anal fissure	0.000298597
2001-01	Anal haemorrhage	0.000298597
2001-01	Anal pruritus	0.00089579
2001-01	Anaphylactic reaction	0.000597193
2001-01	Anaphylactic shock	0.000298597
2001-01	Aneurysm	0.000298597
2001-01	Anger	0.000597193
2001-01	Angina pectoris	0.00179158
2001-01	Angina unstable	0.000597193
2001-01	Angioedema	0.00149298
2001-01	Angiogram abnormal	0.000298597
2001-01	Angiopathy	0.00089579
2001-01	Anhedonia	0.000597193
2001-01	Ankle fracture	0.00089579
2001-01	Anorectal disorder	0.000298597
2001-01	Anuria	0.00089579
2001-01	Anxiety	0.00507614
2001-01	Aortic aneurysm	0.000298597
2001-01	Aortic stenosis	0.000298597
2001-01	Aortic valve sclerosis	0.000597193
2001-01	Aphasia	0.00119439
2001-01	Areflexia	0.000597193
2001-01	Arrhythmia	0.00567334
2001-01	Arterial bypass operation	0.000298597
2001-01	Arterial disorder	0.000597193
2001-01	Arterial occlusive disease	0.000298597
2001-01	Arterial stenosis	0.000597193
2001-01	Arterial thrombosis	0.000298597
2001-01	Arteriosclerosis	0.00119439
2001-01	Arthralgia	0.00746491
2001-01	Arthritis	0.00298597
2001-01	Arthropathy	0.00268737
2001-01	Aspartate aminotransferase increased	0.00089579
2001-01	Asphyxia	0.000597193
2001-01	Asthenia	0.00686772
2001-01	Asthma	0.00089579
2001-01	Ataxia	0.000597193
2001-01	Atelectasis	0.000298597
2001-01	Atrial fibrillation	0.00358316
2001-01	Atrial flutter	0.000298597
2001-01	Atrioventricular block	0.000298597
2001-01	Atrioventricular block second degree	0.000298597
2001-01	Autoimmune disorder	0.000298597
2001-01	Azotaemia	0.000298597
2001-01	Back disorder	0.00089579
2001-01	Back injury	0.00089579
2001-01	Back pain	0.00328456
2001-01	Bacterial test positive	0.000298597
2001-01	Balance disorder	0.00119439
2001-01	Benign mesothelioma	0.000298597
2001-01	Bilirubinuria	0.000597193
2001-01	Biopsy site unspecified abnormal	0.000298597
2001-01	Bladder disorder	0.000298597
2001-01	Bladder irritation	0.00089579
2001-01	Bleeding time prolonged	0.000298597
2001-01	Blindness	0.00328456
2001-01	Blindness transient	0.00209018
2001-01	Blindness unilateral	0.00119439
2001-01	Blister	0.000597193
2001-01	Blood alkaline phosphatase increased	0.000298597
2001-01	Blood bilirubin increased	0.000298597
2001-01	Blood cholesterol decreased	0.000298597
2001-01	Blood cholesterol increased	0.00656913
2001-01	Blood creatine phosphokinase increased	0.000298597
2001-01	Blood creatinine increased	0.00089579
2001-01	Blood disorder	0.00119439
2001-01	Blood glucose increased	0.000597193
2001-01	Blood potassium increased	0.000298597
2001-01	Blood pressure decreased	0.00149298
2001-01	Blood pressure increased	0.00686772
2001-01	Blood urea increased	0.00119439
2001-01	Blood urine	0.000298597
2001-01	Blood urine present	0.000597193
2001-01	Body height decreased	0.00149298
2001-01	Bone cancer	0.000298597
2001-01	Bradycardia	0.00149298
2001-01	Brain cancer metastatic	0.000298597
2001-01	Breast cancer	0.000298597
2001-01	Breast cancer female	0.00089579
2001-01	Breast cancer male	0.000298597
2001-01	Breast cancer metastatic	0.000298597
2001-01	Breast cancer stage I	0.000298597
2001-01	Breast cancer stage IV	0.000298597
2001-01	Bronchial irritation	0.000298597
2001-01	Bronchitis	0.00089579
2001-01	Bronchopneumonia	0.000298597
2001-01	Bronchospasm	0.000298597
2001-01	Burn of internal organs	0.000298597
2001-01	Burning sensation	0.00179158
2001-01	Bursitis	0.00119439
2001-01	C-reactive protein increased	0.000298597
2001-01	Candida infection	0.000298597
2001-01	Cardiac aneurysm	0.00119439
2001-01	Cardiac arrest	0.00358316
2001-01	Cardiac disorder	0.00597193
2001-01	Cardiac failure	0.00418035
2001-01	Cardiac failure congestive	0.00776351
2001-01	Cardiac fibrillation	0.000298597
2001-01	Cardiac flutter	0.000597193
2001-01	Cardiac murmur	0.000597193
2001-01	Cardiac operation	0.000298597
2001-01	Cardiac pacemaker insertion	0.000298597
2001-01	Cardiac valve disease	0.00179158
2001-01	Cardio-respiratory arrest	0.000298597
2001-01	Cardioactive drug level below therapeutic	0.000597193
2001-01	Cardiogenic shock	0.000298597
2001-01	Cardiomegaly	0.00089579
2001-01	Cardiomyopathy	0.000597193
2001-01	Cardiopulmonary failure	0.000298597
2001-01	Cardiovascular disorder	0.00716632
2001-01	Carotid artery occlusion	0.000597193
2001-01	Cartilage neoplasm	0.000298597
2001-01	Cataract	0.00089579
2001-01	Cataract nuclear	0.000298597
2001-01	Catheterisation cardiac	0.000298597
2001-01	Cellulitis	0.000298597
2001-01	Cerebellar artery thrombosis	0.000298597
2001-01	Cerebellar syndrome	0.000298597
2001-01	Cerebral haemorrhage	0.000597193
2001-01	Cerebral ischaemia	0.000298597
2001-01	Cerebrovascular accident	0.037026
2001-01	Cerebrovascular disorder	0.00209018
2001-01	Change of bowel habit	0.000298597
2001-01	Cheilitis	0.00119439
2001-01	Chest discomfort	0.00119439
2001-01	Chest pain	0.0086593
2001-01	Cholecystitis acute	0.000298597
2001-01	Cholelithiasis	0.00089579
2001-01	Cholestasis	0.000597193
2001-01	Chromaturia	0.000597193
2001-01	Chronic obstructive pulmonary disease	0.00119439
2001-01	Circulatory collapse	0.00298597
2001-01	Coagulation time shortened	0.000298597
2001-01	Coagulopathy	0.00089579
2001-01	Cognitive disorder	0.000298597
2001-01	Cold sweat	0.000597193
2001-01	Colitis	0.00089579
2001-01	Colitis ischaemic	0.000298597
2001-01	Colonoscopy	0.000298597
2001-01	Coma	0.00149298
2001-01	Computerised tomogram abnormal	0.000298597
2001-01	Condition aggravated	0.00447895
2001-01	Conduction disorder	0.000298597
2001-01	Confusional state	0.00238877
2001-01	Conjunctivitis	0.00209018
2001-01	Connective tissue disorder	0.00089579
2001-01	Constipation	0.00268737
2001-01	Contusion	0.000298597
2001-01	Convulsion	0.00328456
2001-01	Coombs direct test positive	0.000298597
2001-01	Coronary artery bypass	0.00089579
2001-01	Coronary artery disease	0.00358316
2001-01	Coronary artery occlusion	0.000597193
2001-01	Coronary artery stenosis	0.00149298
2001-01	Cough	0.000597193
2001-01	Crying	0.000298597
2001-01	Cryoglobulinaemia	0.000298597
2001-01	Cyanosis	0.000298597
2001-01	Cyst	0.000298597
2001-01	Cystitis	0.000298597
2001-01	Deafness	0.000298597
2001-01	Death	0.000597193
2001-01	Decreased activity	0.000597193
2001-01	Decreased appetite	0.00268737
2001-01	Deep vein thrombosis	0.00776351
2001-01	Defaecation urgency	0.000298597
2001-01	Dehydration	0.00089579
2001-01	Dementia Alzheimer's type	0.000298597
2001-01	Depressed level of consciousness	0.000597193
2001-01	Depression	0.00955509
2001-01	Dermatitis	0.00656913
2001-01	Dermatitis bullous	0.000597193
2001-01	Dermatitis exfoliative	0.000298597
2001-01	Device related infection	0.000298597
2001-01	Diabetes mellitus	0.00149298
2001-01	Diabetes mellitus inadequate control	0.000597193
2001-01	Diabetic neuropathy	0.000298597
2001-01	Dialysis	0.000298597
2001-01	Diarrhoea	0.0083607
2001-01	Diarrhoea haemorrhagic	0.000298597
2001-01	Diarrhoea infectious	0.000298597
2001-01	Differential white blood cell count abnormal	0.000298597
2001-01	Diplopia	0.000597193
2001-01	Discomfort	0.000298597
2001-01	Disease progression	0.000298597
2001-01	Disease recurrence	0.000298597
2001-01	Disseminated intravascular coagulation	0.00238877
2001-01	Disturbance in attention	0.00119439
2001-01	Diverticulitis	0.000298597
2001-01	Diverticulum	0.00089579
2001-01	Diverticulum intestinal	0.000298597
2001-01	Dizziness	0.00656913
2001-01	Drug administration error	0.00089579
2001-01	Drug dose omission	0.000298597
2001-01	Drug effect decreased	0.00537474
2001-01	Drug eruption	0.00119439
2001-01	Drug hypersensitivity	0.00477755
2001-01	Drug ineffective	0.0131383
2001-01	Drug interaction	0.00418035
2001-01	Drug prescribing error	0.000298597
2001-01	Dry mouth	0.00119439
2001-01	Duodenal ulcer	0.00149298
2001-01	Duodenal ulcer haemorrhage	0.00209018
2001-01	Duodenal ulcer perforation	0.00119439
2001-01	Dysarthria	0.00089579
2001-01	Dysmenorrhoea	0.000298597
2001-01	Dyspepsia	0.00447895
2001-01	Dysphagia	0.00149298
2001-01	Dysphonia	0.00119439
2001-01	Dyspnoea	0.0113467
2001-01	Dysuria	0.00179158
2001-01	Ear haemorrhage	0.000298597
2001-01	Ear pain	0.000298597
2001-01	Ecchymosis	0.00089579
2001-01	Echocardiogram abnormal	0.000298597
2001-01	Economic problem	0.00119439
2001-01	Ejection fraction abnormal	0.000597193
2001-01	Ejection fraction decreased	0.000298597
2001-01	Electrocardiogram ST-T change	0.000298597
2001-01	Electrocardiogram abnormal	0.000298597
2001-01	Embolism	0.00119439
2001-01	Emotional disorder	0.000597193
2001-01	Emotional distress	0.000597193
2001-01	Emphysema	0.000298597
2001-01	Endocarditis	0.000298597
2001-01	Epistaxis	0.00179158
2001-01	Erythema	0.00179158
2001-01	Erythema multiforme	0.00089579
2001-01	Erythema nodosum	0.000298597
2001-01	Escherichia infection	0.000298597
2001-01	Euphoric mood	0.000298597
2001-01	Exostosis	0.00149298
2001-01	Eye disorder	0.00089579
2001-01	Eye haemorrhage	0.000298597
2001-01	Eye irritation	0.000298597
2001-01	Eyelid oedema	0.000597193
2001-01	Face oedema	0.00298597
2001-01	Faecal incontinence	0.000597193
2001-01	Faeces discoloured	0.00089579
2001-01	Fall	0.00537474
2001-01	Fatigue	0.00507614
2001-01	Fear	0.000298597
2001-01	Fear of disease	0.000298597
2001-01	Feeling abnormal	0.00507614
2001-01	Feeling cold	0.00179158
2001-01	Feeling hot	0.000597193
2001-01	Feeling jittery	0.000298597
2001-01	Feeling of body temperature change	0.000298597
2001-01	Flank pain	0.000298597
2001-01	Flatulence	0.00149298
2001-01	Fluid intake reduced	0.000298597
2001-01	Fluid retention	0.00149298
2001-01	Food allergy	0.000298597
2001-01	Frequent bowel movements	0.000298597
2001-01	Fungal infection	0.00089579
2001-01	Gait disturbance	0.00209018
2001-01	Gamma-glutamyltransferase increased	0.000298597
2001-01	Gastrectomy	0.000298597
2001-01	Gastric disorder	0.000597193
2001-01	Gastric haemorrhage	0.00268737
2001-01	Gastric perforation	0.00089579
2001-01	Gastric ulcer	0.00298597
2001-01	Gastric ulcer haemorrhage	0.00209018
2001-01	Gastric ulcer perforation	0.00089579
2001-01	Gastritis	0.000298597
2001-01	Gastritis erosive	0.000298597
2001-01	Gastroenteritis	0.000298597
2001-01	Gastroenteritis viral	0.000298597
2001-01	Gastrointestinal carcinoma	0.000597193
2001-01	Gastrointestinal disorder	0.000298597
2001-01	Gastrointestinal haemorrhage	0.00806211
2001-01	Gastrointestinal pain	0.000298597
2001-01	Gastrointestinal ulcer	0.00179158
2001-01	Gastrointestinal ulcer haemorrhage	0.000298597
2001-01	Gastrooesophageal reflux disease	0.00656913
2001-01	General physical health deterioration	0.000597193
2001-01	Gingival bleeding	0.000298597
2001-01	Gingival recession	0.00179158
2001-01	Glossodynia	0.000298597
2001-01	Granuloma annulare	0.000298597
2001-01	Groin pain	0.000298597
2001-01	Haemangioma of liver	0.000597193
2001-01	Haematemesis	0.00477755
2001-01	Haematochezia	0.00238877
2001-01	Haematocrit decreased	0.00089579
2001-01	Haematoma	0.00328456
2001-01	Haematospermia	0.000597193
2001-01	Haematuria	0.00149298
2001-01	Haemodialysis	0.000298597
2001-01	Haemoglobin	0.000298597
2001-01	Haemoglobin decreased	0.00149298
2001-01	Haemoglobin increased	0.000597193
2001-01	Haemolysis	0.000298597
2001-01	Haemolytic anaemia	0.000298597
2001-01	Haemoptysis	0.000597193
2001-01	Haemorrhage	0.00179158
2001-01	Haemorrhage intracranial	0.000298597
2001-01	Haemorrhage subcutaneous	0.000298597
2001-01	Haemorrhagic anaemia	0.000597193
2001-01	Haemorrhagic diathesis	0.00089579
2001-01	Haemorrhagic stroke	0.00268737
2001-01	Haemorrhoids	0.000597193
2001-01	Hallucination	0.000298597
2001-01	Hallucination, visual	0.000298597
2001-01	Head injury	0.000298597
2001-01	Headache	0.00656913
2001-01	Hearing impaired	0.000298597
2001-01	Heart injury	0.00149298
2001-01	Heart rate increased	0.000597193
2001-01	Heart rate irregular	0.00179158
2001-01	Heart sounds abnormal	0.000298597
2001-01	Heart transplant	0.000298597
2001-01	Heart valve incompetence	0.000298597
2001-01	Heart valve replacement	0.000298597
2001-01	Heat stroke	0.00119439
2001-01	Helicobacter gastritis	0.000298597
2001-01	Hemiparesis	0.000298597
2001-01	Hemiplegia	0.00149298
2001-01	Hepatic cirrhosis	0.000298597
2001-01	Hepatic encephalopathy	0.000298597
2001-01	Hepatic failure	0.00149298
2001-01	Hepatic function abnormal	0.000298597
2001-01	Hepatitis	0.00268737
2001-01	Hepatitis cholestatic	0.000597193
2001-01	Hepatocellular injury	0.00179158
2001-01	Hepatotoxicity	0.00089579
2001-01	Hernia	0.00119439
2001-01	Herpes zoster	0.000298597
2001-01	Hiatus hernia	0.00298597
2001-01	Hiccups	0.000298597
2001-01	Hodgkin's disease	0.00089579
2001-01	Hot flush	0.00119439
2001-01	Hydronephrosis	0.000298597
2001-01	Hyperhidrosis	0.00089579
2001-01	Hyperkalaemia	0.000597193
2001-01	Hyperkinesia	0.000597193
2001-01	Hyperlipidaemia	0.000298597
2001-01	Hypersensitivity	0.00567334
2001-01	Hypersomnia	0.000298597
2001-01	Hypertension	0.0089579
2001-01	Hypertensive crisis	0.00089579
2001-01	Hypertonic bladder	0.000298597
2001-01	Hypoaesthesia	0.000597193
2001-01	Hypokalaemia	0.000597193
2001-01	Hypokinesia	0.00119439
2001-01	Hyponatraemia	0.000298597
2001-01	Hypophagia	0.00119439
2001-01	Hypoproteinaemia	0.000298597
2001-01	Hypotension	0.00149298
2001-01	Hypothyroidism	0.000298597
2001-01	Hypovolaemic shock	0.000597193
2001-01	Hypoxia	0.000298597
2001-01	Hysterectomy	0.000298597
2001-01	Ill-defined disorder	0.000298597
2001-01	Immobile	0.000597193
2001-01	Impaired driving ability	0.000298597
2001-01	Impaired healing	0.000597193
2001-01	Impaired work ability	0.00089579
2001-01	Inadequate analgesia	0.000298597
2001-01	Incision site haemorrhage	0.000597193
2001-01	Increased appetite	0.000597193
2001-01	Infarction	0.000298597
2001-01	Infection	0.00119439
2001-01	Inflammation	0.00089579
2001-01	Inflammatory bowel disease	0.000298597
2001-01	Influenza	0.00119439
2001-01	Injury	0.00179158
2001-01	Insomnia	0.00597193
2001-01	Intentional drug misuse	0.000597193
2001-01	Intentional overdose	0.000298597
2001-01	International normalised ratio increased	0.00149298
2001-01	Intervertebral disc degeneration	0.000298597
2001-01	Intervertebral disc disorder	0.000597193
2001-01	Intervertebral disc protrusion	0.000298597
2001-01	Intestinal ischaemia	0.00089579
2001-01	Intestinal obstruction	0.000597193
2001-01	Intestinal perforation	0.000597193
2001-01	Intestinal ulcer	0.000597193
2001-01	Intestinal ulcer perforation	0.000597193
2001-01	Intraocular pressure increased	0.000298597
2001-01	Irritability	0.00089579
2001-01	Irritable bowel syndrome	0.000597193
2001-01	Ischaemia	0.00089579
2001-01	Ischaemic stroke	0.00328456
2001-01	Jaundice	0.00119439
2001-01	Joint range of motion decreased	0.000298597
2001-01	Joint stiffness	0.000597193
2001-01	Joint swelling	0.000597193
2001-01	Knee arthroplasty	0.00089579
2001-01	Knee operation	0.000597193
2001-01	Laboratory test abnormal	0.000298597
2001-01	Lack of spontaneous speech	0.000298597
2001-01	Lacrimation increased	0.000298597
2001-01	Large intestinal ulcer	0.000298597
2001-01	Laryngeal oedema	0.00089579
2001-01	Laryngeal pain	0.000298597
2001-01	Laryngotracheal oedema	0.000298597
2001-01	Leg amputation	0.000298597
2001-01	Lethargy	0.000298597
2001-01	Leukocytosis	0.000298597
2001-01	Leukopenia	0.000597193
2001-01	Limb injury	0.00089579
2001-01	Limb operation	0.000298597
2001-01	Lip ulceration	0.000298597
2001-01	Lipoma	0.000298597
2001-01	Livedo reticularis	0.000298597
2001-01	Liver disorder	0.00119439
2001-01	Liver function test abnormal	0.000597193
2001-01	Local swelling	0.000298597
2001-01	Locked-in syndrome	0.000298597
2001-01	Loss of consciousness	0.00238877
2001-01	Lung disorder	0.000597193
2001-01	Lung neoplasm malignant	0.00089579
2001-01	Lymphadenopathy	0.000298597
2001-01	Lymphoma	0.000298597
2001-01	Lymphopenia	0.000298597
2001-01	Macular degeneration	0.000298597
2001-01	Macular oedema	0.000597193
2001-01	Maculopathy	0.000298597
2001-01	Malaise	0.00627053
2001-01	Male orgasmic disorder	0.000298597
2001-01	Mallory-Weiss syndrome	0.000298597
2001-01	Mastitis	0.000298597
2001-01	Medical device complication	0.000597193
2001-01	Medication error	0.000597193
2001-01	Melaena	0.00328456
2001-01	Memory impairment	0.00209018
2001-01	Meningeal disorder	0.000298597
2001-01	Meningitis aseptic	0.000597193
2001-01	Menorrhagia	0.000597193
2001-01	Menstruation delayed	0.000597193
2001-01	Mental disorder	0.00089579
2001-01	Mental disorder due to a general medical condition	0.000298597
2001-01	Mental impairment	0.00089579
2001-01	Metastases to bone	0.000597193
2001-01	Micturition disorder	0.000597193
2001-01	Migraine	0.00089579
2001-01	Mitral valve disease	0.000298597
2001-01	Mitral valve incompetence	0.000597193
2001-01	Mixed connective tissue disease	0.000298597
2001-01	Mobility decreased	0.000298597
2001-01	Monoparesis	0.00089579
2001-01	Monoplegia	0.00089579
2001-01	Motion sickness	0.00119439
2001-01	Mountain sickness acute	0.000597193
2001-01	Mouth haemorrhage	0.000298597
2001-01	Movement disorder	0.00089579
2001-01	Mucosal erosion	0.000298597
2001-01	Mucous membrane disorder	0.000298597
2001-01	Multiple injuries	0.00089579
2001-01	Muscle atrophy	0.000298597
2001-01	Muscle rigidity	0.000298597
2001-01	Muscle spasms	0.00149298
2001-01	Muscular weakness	0.00179158
2001-01	Musculoskeletal disorder	0.00119439
2001-01	Musculoskeletal pain	0.000597193
2001-01	Musculoskeletal stiffness	0.00179158
2001-01	Myalgia	0.00089579
2001-01	Myocardial infarction	0.0630039
2001-01	Myopia	0.000298597
2001-01	Myositis	0.00089579
2001-01	Nail discolouration	0.000597193
2001-01	Nail disorder	0.00119439
2001-01	Nausea	0.0083607
[truncated: 23,799 more rows]

## Sheet: Rosiglitazone ADR time fraction
event date	ADR	ADR fraction
2000-01	Abdominal discomfort	0.000570451
2000-01	Abdominal distension	0.00646511
2000-01	Abdominal mass	0.00019015
2000-01	Abdominal pain	0.0030424
2000-01	Abdominal pain upper	0.00437346
2000-01	Abnormal sensation in eye	0.00019015
2000-01	Abscess	0.000760601
2000-01	Accident	0.00019015
2000-01	Accidental overdose	0.000570451
2000-01	Acidosis	0.00019015
2000-01	Activated partial thromboplastin time prolonged	0.0003803
2000-01	Acute coronary syndrome	0.00019015
2000-01	Acute hepatic failure	0.0003803
2000-01	Acute myocardial infarction	0.0022818
2000-01	Acute pulmonary oedema	0.000760601
2000-01	Adams-Stokes syndrome	0.00019015
2000-01	Adrenal cortex necrosis	0.000570451
2000-01	Adverse event	0.0003803
2000-01	Affective disorder	0.00019015
2000-01	Ageusia	0.0003803
2000-01	Alanine aminotransferase	0.00019015
2000-01	Alanine aminotransferase increased	0.00285225
2000-01	Alopecia	0.000570451
2000-01	Alpha-1 anti-trypsin increased	0.00019015
2000-01	Alveolitis	0.00019015
2000-01	Ammonia increased	0.0003803
2000-01	Amnesia	0.000570451
2000-01	Anaemia	0.00988781
2000-01	Anaphylactic reaction	0.00019015
2000-01	Angina pectoris	0.00399315
2000-01	Angina unstable	0.00247195
2000-01	Angiopathy	0.0003803
2000-01	Anhidrosis	0.00019015
2000-01	Anoxia	0.00019015
2000-01	Antinuclear antibody positive	0.00019015
2000-01	Anuria	0.00019015
2000-01	Anxiety	0.00171135
2000-01	Aortic aneurysm	0.00019015
2000-01	Aortic arteriosclerosis	0.00019015
2000-01	Aortic stenosis	0.00019015
2000-01	Aortic valve disease	0.00019015
2000-01	Aortic valve incompetence	0.000950751
2000-01	Aortic valve stenosis	0.00019015
2000-01	Apathy	0.00019015
2000-01	Aphasia	0.000570451
2000-01	Aplastic anaemia	0.00019015
2000-01	Arrhythmia	0.003803
2000-01	Arterial disorder	0.0003803
2000-01	Arterial occlusive disease	0.000760601
2000-01	Arterial stenosis	0.00019015
2000-01	Arterial thrombosis	0.00019015
2000-01	Arteriosclerosis	0.0022818
2000-01	Arteriosclerosis coronary artery	0.00247195
2000-01	Arteriospasm coronary	0.0003803
2000-01	Arthralgia	0.0015212
2000-01	Arthritis	0.00019015
2000-01	Arthropathy	0.000570451
2000-01	Asbestosis	0.00019015
2000-01	Ascites	0.000950751
2000-01	Aspartate aminotransferase increased	0.0019015
2000-01	Aspiration	0.0003803
2000-01	Asthenia	0.00437346
2000-01	Asthma	0.000950751
2000-01	Atelectasis	0.0011409
2000-01	Atrial fibrillation	0.00399315
2000-01	Atrial flutter	0.000570451
2000-01	Atrial septal defect	0.0003803
2000-01	Atrial tachycardia	0.00019015
2000-01	Atrioventricular block	0.000760601
2000-01	Atrioventricular block complete	0.000570451
2000-01	Atrioventricular block first degree	0.00019015
2000-01	Atrophy	0.0003803
2000-01	Autoimmune hepatitis	0.0003803
2000-01	Azotaemia	0.00019015
2000-01	Back pain	0.0030424
2000-01	Balance disorder	0.00019015
2000-01	Bedridden	0.000950751
2000-01	Benign ovarian tumour	0.0003803
2000-01	Bile duct obstruction	0.000570451
2000-01	Bile duct stenosis	0.00019015
2000-01	Bile duct stone	0.00019015
2000-01	Biopsy liver abnormal	0.00019015
2000-01	Blindness	0.000950751
2000-01	Blindness cortical	0.00019015
2000-01	Blister	0.000760601
2000-01	Blood albumin decreased	0.000760601
2000-01	Blood alkaline phosphatase increased	0.00133105
2000-01	Blood bicarbonate decreased	0.00019015
2000-01	Blood bilirubin increased	0.00570451
2000-01	Blood bilirubin unconjugated increased	0.00019015
2000-01	Blood calcium decreased	0.00019015
2000-01	Blood chloride increased	0.00019015
2000-01	Blood cholesterol increased	0.000950751
2000-01	Blood count abnormal	0.00019015
2000-01	Blood creatine decreased	0.00019015
2000-01	Blood creatine increased	0.000570451
2000-01	Blood creatine phosphokinase MB increased	0.0003803
2000-01	Blood creatine phosphokinase increased	0.000950751
2000-01	Blood creatinine increased	0.0015212
2000-01	Blood disorder	0.00019015
2000-01	Blood glucose abnormal	0.00019015
2000-01	Blood glucose decreased	0.000570451
2000-01	Blood glucose increased	0.00171135
2000-01	Blood immunoglobulin G increased	0.00019015
2000-01	Blood iron abnormal	0.00019015
2000-01	Blood lactate dehydrogenase increased	0.000570451
2000-01	Blood magnesium increased	0.0003803
2000-01	Blood osmolarity decreased	0.00019015
2000-01	Blood pH increased	0.0003803
2000-01	Blood potassium decreased	0.0011409
2000-01	Blood pressure decreased	0.000950751
2000-01	Blood pressure diastolic decreased	0.00019015
2000-01	Blood pressure increased	0.000570451
2000-01	Blood pressure systolic increased	0.00019015
2000-01	Blood sodium decreased	0.0011409
2000-01	Blood thyroid stimulating hormone decreased	0.00019015
2000-01	Blood triglycerides increased	0.000950751
2000-01	Blood urea decreased	0.00019015
2000-01	Blood urea increased	0.0019015
2000-01	Bradycardia	0.000950751
2000-01	Brain death	0.00019015
2000-01	Brain herniation	0.000570451
2000-01	Brain hypoxia	0.000760601
2000-01	Brain injury	0.0011409
2000-01	Brain oedema	0.000950751
2000-01	Breast cancer stage IV	0.00019015
2000-01	Breast pain	0.00019015
2000-01	Breath sounds abnormal	0.000570451
2000-01	Bronchitis	0.0019015
2000-01	Bronchitis chronic	0.00019015
2000-01	Bronchopneumonia	0.0003803
2000-01	Bronchospasm	0.00019015
2000-01	Bundle branch block left	0.00019015
2000-01	Bundle branch block right	0.000950751
2000-01	Burning sensation	0.00019015
2000-01	Bursitis	0.00019015
2000-01	CSF cell count abnormal	0.00019015
2000-01	CSF neutrophil count positive	0.00019015
2000-01	CSF protein increased	0.00019015
2000-01	Calcinosis	0.00019015
2000-01	Calculus urinary	0.00019015
2000-01	Candida infection	0.0003803
2000-01	Carbon dioxide decreased	0.0003803
2000-01	Carcinoembryonic antigen increased	0.00019015
2000-01	Cardiac arrest	0.00361285
2000-01	Cardiac death	0.000570451
2000-01	Cardiac disorder	0.00950751
2000-01	Cardiac failure	0.003803
2000-01	Cardiac failure chronic	0.00019015
2000-01	Cardiac failure congestive	0.0656018
2000-01	Cardiac flutter	0.00019015
2000-01	Cardiac hypertrophy	0.000570451
2000-01	Cardiac murmur	0.00133105
2000-01	Cardiac operation	0.000760601
2000-01	Cardiac pacemaker insertion	0.0026621
2000-01	Cardiac valve disease	0.0022818
2000-01	Cardio-respiratory arrest	0.00171135
2000-01	Cardiomegaly	0.00323255
2000-01	Cardiomyopathy	0.00475376
2000-01	Cardiovascular disorder	0.00494391
2000-01	Carpal tunnel syndrome	0.00019015
2000-01	Catheterisation cardiac	0.0003803
2000-01	Cellulitis	0.000760601
2000-01	Central venous pressure increased	0.00019015
2000-01	Cerebral circulatory failure	0.00019015
2000-01	Cerebral haemorrhage	0.000570451
2000-01	Cerebral infarction	0.0011409
2000-01	Cerebral ischaemia	0.000760601
2000-01	Cerebrovascular accident	0.02529
2000-01	Cerebrovascular disorder	0.00019015
2000-01	Ceruloplasmin increased	0.0003803
2000-01	Change of bowel habit	0.0003803
2000-01	Chest X-ray abnormal	0.00133105
2000-01	Chest discomfort	0.000760601
2000-01	Chest pain	0.0112189
2000-01	Chills	0.0015212
2000-01	Cholangitis	0.000570451
2000-01	Cholecystectomy	0.000570451
2000-01	Cholecystitis	0.000760601
2000-01	Cholelithiasis	0.00133105
2000-01	Cholestasis	0.0003803
2000-01	Chromaturia	0.00285225
2000-01	Chronic hepatitis	0.0003803
2000-01	Chronic obstructive pulmonary disease	0.0026621
2000-01	Chronic sinusitis	0.00019015
2000-01	Circulatory collapse	0.0011409
2000-01	Coagulopathy	0.0003803
2000-01	Cold sweat	0.00019015
2000-01	Colour blindness	0.0003803
2000-01	Coma	0.003803
2000-01	Completed suicide	0.0003803
2000-01	Condition aggravated	0.00874691
2000-01	Confusional state	0.000760601
2000-01	Conjunctival oedema	0.00019015
2000-01	Constipation	0.0015212
2000-01	Contusion	0.0003803
2000-01	Convulsion	0.00361285
2000-01	Cor pulmonale	0.00019015
2000-01	Coronary arterial stent insertion	0.0015212
2000-01	Coronary artery bypass	0.000950751
2000-01	Coronary artery disease	0.0199658
2000-01	Coronary artery embolism	0.00019015
2000-01	Coronary artery occlusion	0.0015212
2000-01	Coronary artery stenosis	0.000570451
2000-01	Coronary artery thrombosis	0.00019015
2000-01	Cough	0.00494391
2000-01	Croup infectious	0.00019015
2000-01	Cystitis	0.0003803
2000-01	Deafness	0.00019015
2000-01	Death	0.00703556
2000-01	Decerebration	0.00019015
2000-01	Decreased activity	0.0026621
2000-01	Decreased appetite	0.0034227
2000-01	Decubitus ulcer	0.00019015
2000-01	Deep vein thrombosis	0.00019015
2000-01	Deformity	0.0003803
2000-01	Dehydration	0.0011409
2000-01	Depressed level of consciousness	0.00019015
2000-01	Depression	0.0026621
2000-01	Dermatitis	0.0011409
2000-01	Dermatitis exfoliative	0.00019015
2000-01	Diabetes mellitus	0.00551436
2000-01	Diabetes mellitus inadequate control	0.00209165
2000-01	Diabetic coma	0.00019015
2000-01	Diabetic complication	0.00019015
2000-01	Diabetic ketoacidosis	0.00019015
2000-01	Diabetic nephropathy	0.000570451
2000-01	Diabetic neuropathy	0.0003803
2000-01	Dialysis	0.000950751
2000-01	Diaphragmatic disorder	0.00019015
2000-01	Diarrhoea	0.00361285
2000-01	Differential white blood cell count abnormal	0.00019015
2000-01	Dilatation ventricular	0.0003803
2000-01	Diplegia	0.00019015
2000-01	Diplopia	0.0003803
2000-01	Disability	0.0003803
2000-01	Discomfort	0.0003803
2000-01	Disorientation	0.00133105
2000-01	Diverticulitis	0.00019015
2000-01	Dizziness	0.00532421
2000-01	Drug administration error	0.0003803
2000-01	Drug hypersensitivity	0.0003803
2000-01	Drug ineffective	0.00209165
2000-01	Drug interaction	0.000570451
2000-01	Drug level above therapeutic	0.00019015
2000-01	Dry mouth	0.000950751
2000-01	Dry skin	0.00019015
2000-01	Dysarthria	0.000570451
2000-01	Dysgeusia	0.00019015
2000-01	Dyskinesia	0.000760601
2000-01	Dyslipidaemia	0.0003803
2000-01	Dyspepsia	0.0003803
2000-01	Dysphagia	0.0003803
2000-01	Dysphonia	0.0003803
2000-01	Dyspnoea	0.0231983
2000-01	Dyspnoea exertional	0.0030424
2000-01	Dyspnoea paroxysmal nocturnal	0.000760601
2000-01	Dysstasia	0.00019015
2000-01	Dysuria	0.0003803
2000-01	Ear disorder	0.0003803
2000-01	Ear infection	0.0003803
2000-01	Ecchymosis	0.000760601
2000-01	Echocardiogram abnormal	0.0011409
2000-01	Economic problem	0.00019015
2000-01	Ejection fraction abnormal	0.000950751
2000-01	Electrocardiogram ST segment abnormal	0.000760601
2000-01	Electrocardiogram ST-T change	0.0003803
2000-01	Electrocardiogram abnormal	0.000570451
2000-01	Electrocardiogram change	0.00019015
2000-01	Embolic stroke	0.00019015
2000-01	Embolism	0.000570451
2000-01	Emotional distress	0.0003803
2000-01	Encephalopathy	0.0022818
2000-01	Endocarditis	0.000570451
2000-01	Endocarditis staphylococcal	0.0003803
2000-01	Enterococcal infection	0.00019015
2000-01	Epistaxis	0.0003803
2000-01	Erectile dysfunction	0.0003803
2000-01	Eructation	0.00019015
2000-01	Erythema	0.0003803
2000-01	Escherichia infection	0.00019015
2000-01	Excoriation	0.00133105
2000-01	Exercise test abnormal	0.00019015
2000-01	Exercise tolerance decreased	0.0003803
2000-01	Extrasystoles	0.0003803
2000-01	Eye disorder	0.00133105
2000-01	Eyelid oedema	0.00019015
2000-01	Face oedema	0.0015212
2000-01	Faeces discoloured	0.00019015
2000-01	Faeces pale	0.0003803
2000-01	Fall	0.000760601
2000-01	Fasciitis	0.00019015
2000-01	Fatigue	0.0136908
2000-01	Fear	0.0003803
2000-01	Feeling abnormal	0.000760601
2000-01	Feeling cold	0.000950751
2000-01	Feeling hot	0.0003803
2000-01	Feeling jittery	0.0003803
2000-01	Finger amputation	0.0003803
2000-01	Flatulence	0.000760601
2000-01	Fluid overload	0.00133105
2000-01	Fluid retention	0.0102681
2000-01	Food craving	0.0003803
2000-01	Foot fracture	0.00019015
2000-01	Frontotemporal dementia	0.00019015
2000-01	Full blood count decreased	0.00019015
2000-01	Fungal infection	0.00019015
2000-01	Gait disturbance	0.00209165
2000-01	Gallbladder cancer	0.00019015
2000-01	Gallbladder disorder	0.000760601
2000-01	Gamma-glutamyltransferase increased	0.0003803
2000-01	Gastric disorder	0.00019015
2000-01	Gastric haemorrhage	0.0011409
2000-01	Gastritis	0.00019015
2000-01	Gastrointestinal disorder	0.000760601
2000-01	Gastrointestinal haemorrhage	0.0003803
2000-01	Gastrointestinal sounds abnormal	0.00019015
2000-01	Gastrooesophageal reflux disease	0.00019015
2000-01	Generalised oedema	0.000570451
2000-01	Genital cyst	0.00019015
2000-01	Gingival pain	0.00019015
2000-01	Glycosylated haemoglobin decreased	0.0003803
2000-01	Glycosylated haemoglobin increased	0.0011409
2000-01	Goitre	0.00019015
2000-01	Gout	0.0003803
2000-01	Grand mal convulsion	0.000570451
2000-01	Granuloma	0.000570451
2000-01	Granulomatous liver disease	0.000570451
2000-01	Haematemesis	0.0003803
2000-01	Haematochezia	0.0003803
2000-01	Haematocrit decreased	0.00171135
2000-01	Haematuria	0.000950751
2000-01	Haemodialysis	0.0003803
2000-01	Haemoglobin decreased	0.00209165
2000-01	Haemoglobin urine present	0.00019015
2000-01	Haemolysis	0.00019015
2000-01	Haemolytic anaemia	0.00019015
2000-01	Haemorrhage	0.000950751
2000-01	Haemorrhage intracranial	0.00019015
2000-01	Haemorrhoids	0.00019015
2000-01	Haemothorax	0.0003803
2000-01	Hair growth abnormal	0.0003803
2000-01	Headache	0.00741586
2000-01	Heart injury	0.0030424
2000-01	Heart rate increased	0.0003803
2000-01	Heart rate irregular	0.000760601
2000-01	Heart sounds abnormal	0.000570451
2000-01	Heart valve incompetence	0.00019015
2000-01	Heart valve replacement	0.00019015
2000-01	Hemiplegia	0.000570451
2000-01	Hepatic cancer	0.0011409
2000-01	Hepatic cirrhosis	0.0019015
2000-01	Hepatic encephalopathy	0.000950751
2000-01	Hepatic enzyme increased	0.000950751
2000-01	Hepatic failure	0.00323255
2000-01	Hepatic fibrosis	0.000760601
2000-01	Hepatic function abnormal	0.000570451
2000-01	Hepatic mass	0.00019015
2000-01	Hepatic necrosis	0.0015212
2000-01	Hepatic neoplasm	0.00019015
2000-01	Hepatic pain	0.00019015
2000-01	Hepatic steatosis	0.00323255
2000-01	Hepatitis	0.00209165
2000-01	Hepatitis A	0.000760601
2000-01	Hepatitis A antibody positive	0.000570451
2000-01	Hepatitis B	0.0003803
2000-01	Hepatitis B antibody positive	0.00019015
2000-01	Hepatitis C antibody positive	0.00019015
2000-01	Hepatitis acute	0.000950751
2000-01	Hepatitis cholestatic	0.000950751
2000-01	Hepatitis fulminant	0.00019015
2000-01	Hepatitis viral	0.000570451
2000-01	Hepatocellular injury	0.000760601
2000-01	Hepatomegaly	0.00361285
2000-01	Hepatorenal syndrome	0.0003803
2000-01	Hepatosplenomegaly	0.00019015
2000-01	Hepatotoxicity	0.0011409
2000-01	Hernia repair	0.00019015
2000-01	Herpes zoster	0.0003803
2000-01	Hip fracture	0.00019015
2000-01	Hot flush	0.00019015
2000-01	Hunger	0.0003803
2000-01	Hyperbilirubinaemia	0.00019015
2000-01	Hypercholesterolaemia	0.000760601
2000-01	Hypergammaglobulinaemia	0.0003803
2000-01	Hyperglycaemia	0.00551436
2000-01	Hyperhidrosis	0.00209165
2000-01	Hyperkalaemia	0.0003803
2000-01	Hyperlipidaemia	0.0015212
2000-01	Hypersensitivity	0.000570451
2000-01	Hypersplenism	0.00019015
2000-01	Hypertension	0.00532421
2000-01	Hypertensive crisis	0.00019015
2000-01	Hypertriglyceridaemia	0.000760601
2000-01	Hypertrophic cardiomyopathy	0.00019015
2000-01	Hypertrophy	0.00019015
2000-01	Hyperventilation	0.00019015
2000-01	Hypoaesthesia	0.0019015
2000-01	Hypoglycaemia	0.00950751
2000-01	Hyponatraemia	0.000760601
2000-01	Hypophagia	0.00019015
2000-01	Hypophosphataemia	0.00019015
2000-01	Hypoproteinaemia	0.00019015
2000-01	Hypotension	0.00133105
2000-01	Hypovolaemia	0.000570451
2000-01	Hypoxia	0.0003803
2000-01	Hypoxic-ischaemic encephalopathy	0.0003803
2000-01	Idiopathic thrombocytopenic purpura	0.00019015
2000-01	Ill-defined disorder	0.0011409
2000-01	Implantable defibrillator insertion	0.000570451
2000-01	Increased appetite	0.000570451
2000-01	Increased viscosity of bronchial secretion	0.00019015
2000-01	Infarction	0.0003803
2000-01	Infection	0.0011409
2000-01	Inflammation	0.000760601
2000-01	Influenza	0.0003803
2000-01	Influenza like illness	0.000570451
2000-01	Injury	0.0015212
2000-01	Insomnia	0.000950751
2000-01	Intentional overdose	0.00019015
2000-01	International normalised ratio decreased	0.0003803
2000-01	International normalised ratio increased	0.000760601
2000-01	Intestinal haemorrhage	0.000950751
2000-01	Intracardiac thrombus	0.00019015
2000-01	Intracranial pressure increased	0.00019015
2000-01	Iron deficiency	0.00019015
2000-01	Iron deficiency anaemia	0.0003803
2000-01	Irritability	0.0003803
2000-01	Irritable bowel syndrome	0.00019015
2000-01	Ischaemia	0.0003803
2000-01	Ischaemic cardiomyopathy	0.0030424
2000-01	Jaundice	0.00513406
2000-01	Jaundice cholestatic	0.0015212
2000-01	Joint injury	0.00019015
2000-01	Joint stiffness	0.000570451
2000-01	Joint swelling	0.000950751
2000-01	Ketoacidosis	0.00019015
2000-01	Ketonuria	0.0003803
2000-01	Kidney infection	0.000570451
2000-01	Laboratory test abnormal	0.00019015
2000-01	Laceration	0.000570451
2000-01	Lacrimation increased	0.00019015
2000-01	Lactic acidosis	0.00171135
2000-01	Laryngeal pain	0.00019015
2000-01	Left ventricular hypertrophy	0.00133105
2000-01	Leg amputation	0.000570451
2000-01	Lethargy	0.000950751
2000-01	Leukocytosis	0.00019015
2000-01	Leukopenia	0.000760601
2000-01	Life expectancy shortened	0.00019015
2000-01	Lipase increased	0.00019015
2000-01	Liver abscess	0.00019015
2000-01	Liver disorder	0.00133105
2000-01	Liver function test abnormal	0.00760601
2000-01	Liver injury	0.0003803
2000-01	Liver tenderness	0.000760601
2000-01	Liver transplant	0.0003803
2000-01	Liver transplant rejection	0.00019015
2000-01	Lobar pneumonia	0.00019015
2000-01	Local swelling	0.00209165
2000-01	Localised infection	0.000570451
2000-01	Loss of consciousness	0.000950751
2000-01	Loss of libido	0.00019015
2000-01	Low density lipoprotein increased	0.0003803
2000-01	Lower limb fracture	0.00019015
2000-01	Lower respiratory tract infection	0.000760601
2000-01	Lung consolidation	0.0003803
2000-01	Lung disorder	0.00399315
2000-01	Lung infection	0.00019015
2000-01	Lung infiltration	0.0022818
2000-01	Lymphadenopathy	0.00019015
2000-01	Lymphoma	0.00019015
2000-01	Macrocytosis	0.0003803
2000-01	Macular oedema	0.00133105
2000-01	Malaise	0.00475376
2000-01	Malignant melanoma	0.00019015
2000-01	Mass	0.00019015
2000-01	Mastocytosis	0.00019015
2000-01	Mastoiditis	0.0003803
2000-01	Medication error	0.0003803
2000-01	Megacolon	0.00019015
2000-01	Melaena	0.000570451
2000-01	Memory impairment	0.000760601
2000-01	Menometrorrhagia	0.00019015
2000-01	Menorrhagia	0.000950751
2000-01	Menstrual disorder	0.0003803
2000-01	Mental impairment	0.00171135
2000-01	Metabolic disorder	0.00019015
2000-01	Metastases to liver	0.00019015
2000-01	Metastasis	0.0003803
2000-01	Metrorrhagia	0.0003803
2000-01	Microalbuminuria	0.00019015
2000-01	Mitral valve disease	0.00019015
2000-01	Mitral valve incompetence	0.00171135
2000-01	Mitral valve prolapse	0.000570451
2000-01	Mobility decreased	0.000760601
2000-01	Mononucleosis syndrome	0.00019015
2000-01	Monoplegia	0.00019015
2000-01	Mood swings	0.00019015
2000-01	Motor dysfunction	0.00019015
2000-01	Mouth ulceration	0.00019015
2000-01	Mucocutaneous candidiasis	0.0003803
2000-01	Mucosal haemorrhage	0.0003803
2000-01	Multiple fractures	0.0003803
2000-01	Multiple injuries	0.00019015
2000-01	Muscle disorder	0.00019015
2000-01	Muscle spasms	0.00171135
2000-01	Muscle tightness	0.00019015
2000-01	Muscular dystrophy	0.00019015
2000-01	Muscular weakness	0.000950751
2000-01	Musculoskeletal chest pain	0.000570451
2000-01	Musculoskeletal disorder	0.00019015
2000-01	Myalgia	0.000760601
2000-01	Myeloid metaplasia	0.00019015
2000-01	Myocardial infarction	0.0629397
2000-01	Myocardial ischaemia	0.0034227
2000-01	Myocarditis	0.0003803
2000-01	Myoclonic epilepsy	0.00019015
2000-01	Nail disorder	0.00019015
2000-01	Nasopharyngitis	0.0011409
2000-01	Nausea	0.00532421
2000-01	Necrosis	0.00019015
2000-01	Necrosis ischaemic	0.00019015
2000-01	Neoplasm	0.000760601
2000-01	Neoplasm malignant	0.0003803
2000-01	Nephrocalcinosis	0.0003803
2000-01	Nephrolithiasis	0.00019015
2000-01	Nephropathy	0.0011409
2000-01	Nephrosclerosis	0.000570451
2000-01	Nephrotic syndrome	0.00019015
2000-01	Nervous system disorder	0.00019015
2000-01	Nervousness	0.000570451
2000-01	Neuropathy peripheral	0.000570451
2000-01	Neutropenia	0.000760601
2000-01	Neutrophilia	0.00019015
2000-01	Nightmare	0.00019015
2000-01	Nocturia	0.0003803
2000-01	Obesity	0.0003803
2000-01	Obstruction	0.00019015
2000-01	Oedema	0.010078
2000-01	Oedema peripheral	0.0334664
2000-01	Oesophageal candidiasis	0.000570451
2000-01	Oesophageal disorder	0.00019015
2000-01	Oesophageal varices haemorrhage	0.00019015
2000-01	Oliguria	0.00133105
2000-01	Oral discomfort	0.00019015
2000-01	Oral pain	0.00019015
2000-01	Oropharyngeal pain	0.0011409
2000-01	Orthopnoea	0.00209165
2000-01	Orthostatic hypotension	0.00019015
2000-01	Osteoarthritis	0.00019015
2000-01	Osteomyelitis	0.00019015
2000-01	Overdose	0.0003803
2000-01	Overweight	0.00019015
2000-01	Oxygen saturation decreased	0.0003803
2000-01	PO2 decreased	0.0003803
2000-01	PO2 increased	0.0003803
2000-01	Pain	0.00456361
2000-01	Pain in extremity	0.003803
2000-01	Pallor	0.000570451
2000-01	Palpitations	0.0011409
2000-01	Pancreatic carcinoma	0.000760601
2000-01	Pancreatic disorder	0.0003803
2000-01	Pancreatic insufficiency	0.00019015
2000-01	Pancreatitis	0.0019015
2000-01	Pancytopenia	0.000760601
2000-01	Papilloedema	0.0011409
2000-01	Paraesthesia	0.00133105
2000-01	Parotid gland enlargement	0.00019015
2000-01	Patella fracture	0.00019015
2000-01	Pathogen resistance	0.00019015
2000-01	Percutaneous coronary intervention	0.0003803
2000-01	Pericardial effusion	0.0011409
2000-01	Periorbital oedema	0.000570451
2000-01	Peripheral artery stenosis	0.00019015
2000-01	Peripheral coldness	0.00019015
2000-01	Peripheral ischaemia	0.0003803
2000-01	Peripheral vascular disorder	0.00247195
2000-01	Petechiae	0.000760601
2000-01	Pharyngeal disorder	0.00019015
2000-01	Pharyngitis	0.000760601
2000-01	Pharyngitis streptococcal	0.00019015
2000-01	Photopsia	0.0003803
2000-01	Platelet count decreased	0.00133105
2000-01	Pleural effusion	0.00361285
2000-01	Pneumonia	0.00646511
2000-01	Pollakiuria	0.0003803
2000-01	Polyuria	0.000570451
2000-01	Poor peripheral circulation	0.00019015
2000-01	Portal hypertension	0.000760601
2000-01	Portal vein thrombosis	0.0003803
2000-01	Post procedural complication	0.0003803
2000-01	Post procedural infection	0.00019015
2000-01	Postmenopausal haemorrhage	0.0003803
2000-01	Pregnancy	0.00019015
2000-01	Prescribed overdose	0.0003803
2000-01	Prinzmetal angina	0.00019015
2000-01	Productive cough	0.0003803
2000-01	Prostatic disorder	0.00019015
2000-01	Protein total decreased	0.00019015
2000-01	Protein total increased	0.0003803
2000-01	Proteinuria	0.000950751
2000-01	Prothrombin time prolonged	0.00247195
2000-01	Pruritus	0.0015212
2000-01	Psoriasis	0.000570451
2000-01	Psychomotor hyperactivity	0.00019015
2000-01	Pulmonary alveolar haemorrhage	0.000570451
2000-01	Pulmonary arterial hypertension	0.00019015
2000-01	Pulmonary arterial pressure increased	0.000570451
2000-01	Pulmonary arterial wedge pressure increased	0.00019015
2000-01	Pulmonary congestion	0.0030424
2000-01	Pulmonary embolism	0.00133105
2000-01	Pulmonary fibrosis	0.000760601
2000-01	Pulmonary hypertension	0.00475376
2000-01	Pulmonary mycosis	0.00019015
2000-01	Pulmonary oedema	0.00551436
2000-01	Pulmonary thrombosis	0.000950751
2000-01	Pulmonary valve incompetence	0.00019015
2000-01	Pulmonary vascular disorder	0.00019015
2000-01	Pulse absent	0.00019015
2000-01	Pupil fixed	0.00019015
2000-01	Purpura	0.00019015
2000-01	Purulence	0.00019015
2000-01	Pyelonephritis	0.0003803
2000-01	Pyrexia	0.00361285
2000-01	Quality of life decreased	0.00133105
2000-01	Rales	0.0003803
2000-01	Rash	0.00019015
2000-01	Rash erythematous	0.000570451
2000-01	Rash generalised	0.00019015
2000-01	Rectal haemorrhage	0.00019015
2000-01	Red blood cell abnormality	0.00019015
2000-01	Red blood cell count decreased	0.0003803
2000-01	Red blood cell count increased	0.000570451
2000-01	Red blood cell sedimentation rate increased	0.000570451
2000-01	Refusal of treatment by patient	0.00019015
2000-01	Renal abscess	0.00019015
2000-01	Renal artery arteriosclerosis	0.00019015
2000-01	Renal cell carcinoma	0.00019015
2000-01	Renal cyst	0.000760601
2000-01	Renal disorder	0.0026621
2000-01	Renal failure	0.00570451
2000-01	Renal failure acute	0.00247195
2000-01	Renal failure chronic	0.0003803
2000-01	Renal impairment	0.0015212
2000-01	Renal injury	0.000570451
2000-01	Renal transplant	0.00019015
2000-01	Renal tubular necrosis	0.0011409
2000-01	Respiratory arrest	0.00133105
2000-01	Respiratory disorder	0.0011409
2000-01	Respiratory distress	0.000570451
2000-01	Respiratory failure	0.00209165
2000-01	Respiratory tract infection	0.00019015
2000-01	Retinal haemorrhage	0.000570451
2000-01	Retinal oedema	0.000760601
2000-01	Retinopathy	0.00019015
2000-01	Rhabdomyolysis	0.00019015
2000-01	Rhinitis	0.00019015
2000-01	Rhinorrhoea	0.000760601
2000-01	Rhonchi	0.00019015
2000-01	Right ventricular failure	0.000760601
2000-01	Rosacea	0.0003803
2000-01	Ruptured cerebral aneurysm	0.00019015
2000-01	Salivary gland enlargement	0.00019015
2000-01	Scan abnormal	0.00019015
2000-01	Scar	0.00019015
2000-01	Scleral discolouration	0.0003803
2000-01	Sedation	0.000950751
2000-01	Self-medication	0.00019015
2000-01	Sensation of heaviness	0.000760601
2000-01	Sensory disturbance	0.00019015
2000-01	Sensory loss	0.00019015
2000-01	Sepsis	0.000950751
2000-01	Septic shock	0.00019015
2000-01	Serum ferritin increased	0.00019015
2000-01	Shock	0.000950751
2000-01	Shock haemorrhagic	0.00019015
2000-01	Sinus bradycardia	0.000570451
2000-01	Sinus congestion	0.00019015
2000-01	Sinus tachycardia	0.000950751
2000-01	Sinusitis	0.00171135
2000-01	Skin depigmentation	0.00019015
2000-01	Skin discolouration	0.000570451
2000-01	Skin disorder	0.000570451
2000-01	Skin exfoliation	0.00019015
2000-01	Skin fissures	0.0003803
2000-01	Skin infection	0.00019015
2000-01	Skin ulcer	0.0003803
2000-01	Sleep apnoea syndrome	0.000570451
2000-01	Sleep disorder	0.00019015
2000-01	Sluggishness	0.0003803
2000-01	Small cell lung cancer metastatic	0.00019015
2000-01	Somnolence	0.0003803
2000-01	Speech disorder	0.00019015
2000-01	Spider naevus	0.00019015
2000-01	Spleen disorder	0.000570451
2000-01	Splenic artery aneurysm	0.00019015
2000-01	Splenomegaly	0.000570451
2000-01	Sputum abnormal	0.00019015
2000-01	Sputum discoloured	0.00019015
2000-01	Sputum increased	0.00019015
2000-01	Staphylococcal infection	0.00133105
2000-01	Staphylococcal sepsis	0.000950751
2000-01	Status epilepticus	0.0003803
2000-01	Stent placement	0.00285225
2000-01	Stevens-Johnson syndrome	0.00019015
2000-01	Stress ulcer	0.000570451
2000-01	Stress urinary incontinence	0.00019015
2000-01	Subacute endocarditis	0.00019015
2000-01	Subclavian artery stenosis	0.000760601
2000-01	Sudden cardiac death	0.000570451
2000-01	Sudden death	0.0003803
2000-01	Suicidal ideation	0.0003803
2000-01	Suicide attempt	0.00019015
2000-01	Superinfection	0.00019015
2000-01	Superior vena cava syndrome	0.00019015
2000-01	Supraventricular extrasystoles	0.0003803
2000-01	Supraventricular tachycardia	0.000570451
2000-01	Swelling	0.00361285
2000-01	Syncope	0.00209165
2000-01	Tachycardia	0.00133105
2000-01	Tachypnoea	0.0003803
2000-01	Temperature intolerance	0.0003803
2000-01	Tenderness	0.00019015
2000-01	Tension headache	0.00019015
2000-01	Thalamic infarction	0.00019015
2000-01	Throat irritation	0.000570451
2000-01	Thrombocytopenia	0.00171135
2000-01	Thrombosis	0.000570451
2000-01	Tinnitus	0.0003803
2000-01	Tongue blistering	0.00019015
2000-01	Tongue discolouration	0.0003803
2000-01	Tongue disorder	0.0003803
2000-01	Tongue oedema	0.0003803
2000-01	Tooth extraction	0.000570451
2000-01	Toothache	0.0003803
2000-01	Torsade de pointes	0.00019015
2000-01	Toxicity to various agents	0.0003803
2000-01	Toxicologic test abnormal	0.00019015
2000-01	Transaminases increased	0.000950751
2000-01	Transient ischaemic attack	0.00494391
2000-01	Tremor	0.0011409
2000-01	Tricuspid valve incompetence	0.00247195
2000-01	Tumour flare	0.00019015
2000-01	Type IV hypersensitivity reaction	0.00019015
2000-01	Unevaluable event	0.00019015
2000-01	Unresponsive to stimuli	0.00019015
2000-01	Upper gastrointestinal haemorrhage	0.00019015
2000-01	Upper limb fracture	0.00019015
2000-01	Upper respiratory tract infection	0.0026621
2000-01	Upper-airway cough syndrome	0.0003803
2000-01	Urinary tract infection	0.00209165
2000-01	Urinary tract infection enterococcal	0.00019015
2000-01	Urine analysis abnormal	0.0003803
2000-01	Urine odour abnormal	0.00019015
2000-01	Urticaria	0.000950751
2000-01	Vaginal haemorrhage	0.0003803
2000-01	Varices oesophageal	0.000950751
2000-01	Varicose vein	0.000570451
2000-01	Vascular graft	0.000760601
2000-01	Vascular occlusion	0.000760601
2000-01	Vascular pseudoaneurysm	0.00019015
2000-01	Vasodilatation	0.000950751
2000-01	Vein disorder	0.00019015
2000-01	Venous pressure jugular increased	0.00019015
2000-01	Ventricular extrasystoles	0.00133105
2000-01	Ventricular fibrillation	0.0015212
2000-01	Ventricular hypertrophy	0.00209165
2000-01	Ventricular hypokinesia	0.00019015
2000-01	Ventricular tachycardia	0.000760601
2000-01	Vertigo	0.0003803
2000-01	Viral infection	0.0003803
2000-01	Vision blurred	0.0019015
2000-01	Visual acuity reduced	0.000760601
2000-01	Visual field defect	0.000570451
2000-01	Visual impairment	0.000760601
2000-01	Vitrectomy	0.00019015
2000-01	Vitreous floaters	0.00019015
2000-01	Vomiting	0.00361285
2000-01	Weight decreased	0.00399315
2000-01	Weight increased	0.0427838
2000-01	Weight loss poor	0.00019015
2000-01	Wheelchair user	0.00019015
2000-01	Wheezing	0.000760601
2000-01	White blood cell count	0.00019015
2000-01	White blood cell count decreased	0.00019015
2000-01	White blood cell count increased	0.0003803
2000-01	White blood cells urine positive	0.00019015
2000-01	Wound haemorrhage	0.00019015
2000-01	Wound infection	0.0003803
2000-01	Wrist fracture	0.00019015
2000-01	Yellow skin	0.00019015
2000-01	pH urine increased	0.00019015
2001-01	Abdominal discomfort	0.000468823
2001-01	Abdominal distension	0.00632911
2001-01	Abdominal pain	0.00281294
2001-01	Abdominal pain lower	0.000468823
2001-01	Abdominal pain upper	0.003985
2001-01	Abdominal symptom	0.000234412
2001-01	Accidental overdose	0.000937647
2001-01	Activities of daily living impaired	0.000234412
2001-01	Acute coronary syndrome	0.000234412
2001-01	Acute myocardial infarction	0.00797
2001-01	Acute pulmonary oedema	0.000234412
2001-01	Acute respiratory distress syndrome	0.000937647
2001-01	Adenocarcinoma	0.000234412
2001-01	Aggression	0.000234412
2001-01	Agitation	0.000234412
2001-01	Alanine aminotransferase increased	0.00421941
2001-01	Albumin globulin ratio abnormal	0.000234412
2001-01	Alopecia	0.000468823
2001-01	Amaurosis fugax	0.000234412
2001-01	Amenorrhoea	0.000234412
2001-01	Amnesia	0.00140647
2001-01	Anaemia	0.00773558
2001-01	Anaemia macrocytic	0.000468823
2001-01	Anastomotic stenosis	0.000234412
2001-01	Angina pectoris	0.00679794
2001-01	Angina unstable	0.00375059
2001-01	Angioedema	0.000703235
2001-01	Angiogram abnormal	0.000703235
2001-01	Angiopathy	0.000234412
2001-01	Angioplasty	0.00140647
2001-01	Anhedonia	0.000468823
2001-01	Ankle fracture	0.000234412
2001-01	Anorectal discomfort	0.000468823
2001-01	Antibody test positive	0.000234412
2001-01	Anxiety	0.00492264
2001-01	Anxiety disorder	0.000234412
2001-01	Aortic arteriosclerosis	0.000468823
2001-01	Aortic valve replacement	0.000234412
2001-01	Aphasia	0.000468823
2001-01	Aphonia	0.000234412
2001-01	Arrhythmia	0.003985
2001-01	Arterial occlusive disease	0.00140647
2001-01	Arterial therapeutic procedure	0.000234412
2001-01	Arteriosclerosis	0.00234412
2001-01	Arteriosclerosis coronary artery	0.00375059
2001-01	Arthralgia	0.00234412
2001-01	Arthropathy	0.000234412
2001-01	Ascites	0.00351617
2001-01	Aspartate aminotransferase increased	0.00375059
2001-01	Asthenia	0.00445382
2001-01	Asthma	0.000234412
2001-01	Atrial fibrillation	0.00984529
2001-01	Atrial flutter	0.000703235
2001-01	Atrial tachycardia	0.000234412
2001-01	Atrioventricular block	0.000234412
2001-01	Atrioventricular block complete	0.000468823
2001-01	Atrioventricular block first degree	0.000234412
2001-01	Autoimmune hepatitis	0.000234412
2001-01	Back pain	0.00468823
2001-01	Bacterial infection	0.000234412
2001-01	Bacteriuria	0.000234412
2001-01	Balance disorder	0.000234412
2001-01	Bedridden	0.000234412
2001-01	Bile duct cancer	0.000234412
2001-01	Bile duct stone	0.000234412
2001-01	Biliary cirrhosis	0.000234412
2001-01	Biliary tract disorder	0.000234412
2001-01	Biopsy bone marrow abnormal	0.000234412
2001-01	Blindness	0.000937647
2001-01	Blindness transient	0.000468823
2001-01	Blindness unilateral	0.000234412
2001-01	Blister	0.000703235
2001-01	Blood albumin decreased	0.000234412
2001-01	Blood alcohol increased	0.000234412
2001-01	Blood alkaline phosphatase increased	0.00117206
2001-01	Blood bicarbonate abnormal	0.000234412
2001-01	Blood bilirubin increased	0.000468823
2001-01	Blood calcium decreased	0.000468823
2001-01	Blood chloride abnormal	0.000234412
2001-01	Blood chloride decreased	0.000703235
2001-01	Blood cholesterol decreased	0.000234412
2001-01	Blood cholesterol increased	0.00375059
2001-01	Blood creatine increased	0.000234412
2001-01	Blood creatine phosphokinase increased	0.000468823
2001-01	Blood creatinine abnormal	0.000468823
2001-01	Blood creatinine increased	0.000468823
2001-01	Blood disorder	0.00117206
2001-01	Blood glucose abnormal	0.000234412
2001-01	Blood glucose decreased	0.00117206
2001-01	Blood glucose fluctuation	0.000937647
2001-01	Blood glucose increased	0.00234412
2001-01	Blood iron decreased	0.000234412
2001-01	Blood magnesium decreased	0.000234412
2001-01	Blood potassium abnormal	0.000234412
2001-01	Blood potassium decreased	0.000703235
2001-01	Blood potassium increased	0.000468823
2001-01	Blood pressure abnormal	0.000234412
2001-01	Blood pressure inadequately controlled	0.000234412
2001-01	Blood pressure increased	0.00164088
2001-01	Blood pressure systolic increased	0.000468823
2001-01	Blood sodium abnormal	0.000234412
2001-01	Blood sodium decreased	0.000703235
2001-01	Blood triglycerides increased	0.00281294
2001-01	Blood urea abnormal	0.000234412
2001-01	Blood urea increased	0.000234412
2001-01	Blood uric acid increased	0.000234412
2001-01	Blood viscosity increased	0.000234412
2001-01	Body temperature increased	0.000468823
2001-01	Bone loss	0.000234412
2001-01	Bradycardia	0.000468823
2001-01	Brain scan abnormal	0.000234412
2001-01	Brain stem infarction	0.000234412
2001-01	Breast enlargement	0.000234412
2001-01	Breath sounds abnormal	0.000234412
2001-01	Bronchitis	0.00304735
2001-01	Bronchitis viral	0.000234412
2001-01	Bronchospasm	0.000468823
2001-01	Bundle branch block left	0.000234412
2001-01	Bundle branch block right	0.000468823
2001-01	Burning sensation	0.00117206
2001-01	C-reactive protein increased	0.000234412
2001-01	Cancer pain	0.000234412
2001-01	Candida infection	0.000468823
2001-01	Cardiac arrest	0.00961088
2001-01	Cardiac disorder	0.0157056
2001-01	Cardiac failure	0.00492264
2001-01	Cardiac failure chronic	0.000234412
2001-01	Cardiac failure congestive	0.0752461
2001-01	Cardiac flutter	0.000234412
2001-01	Cardiac hypertrophy	0.000234412
2001-01	Cardiac murmur	0.000468823
2001-01	Cardiac operation	0.00164088
2001-01	Cardiac pacemaker insertion	0.00140647
2001-01	Cardiac valve disease	0.00164088
2001-01	Cardio-respiratory arrest	0.00257853
2001-01	Cardiogenic shock	0.000703235
2001-01	Cardiomegaly	0.00281294
2001-01	Cardiomyopathy	0.00515706
2001-01	Cardiovascular disorder	0.00492264
2001-01	Carotid artery disease	0.00140647
2001-01	Carotid artery stenosis	0.000937647
2001-01	Carpal tunnel syndrome	0.000468823
2001-01	Cataract	0.000468823
2001-01	Cataract operation	0.000234412
2001-01	Catheterisation cardiac	0.000937647
2001-01	Cellulitis	0.000937647
2001-01	Cerebral haemorrhage	0.000234412
2001-01	Cerebral hypoperfusion	0.000234412
2001-01	Cerebral infarction	0.000468823
2001-01	Cerebral ischaemia	0.000234412
2001-01	Cerebrovascular accident	0.0344585
2001-01	Cerebrovascular disorder	0.00375059
2001-01	Chest X-ray abnormal	0.000234412
2001-01	Chest discomfort	0.00140647
2001-01	Chest pain	0.00961088
2001-01	Chills	0.00117206
2001-01	Cholecystitis	0.000234412
2001-01	Cholelithiasis	0.000703235
2001-01	Chromaturia	0.00187529
2001-01	Chronic obstructive pulmonary disease	0.000703235
2001-01	Circulatory collapse	0.000937647
2001-01	Cognitive disorder	0.000234412
2001-01	Cold sweat	0.000234412
2001-01	Colitis ulcerative	0.000468823
2001-01	Colon cancer	0.000234412
2001-01	Coma	0.000234412
2001-01	Computerised tomogram abnormal	0.000234412
2001-01	Condition aggravated	0.00562588
2001-01	Conduction disorder	0.000468823
2001-01	Confusional state	0.000937647
2001-01	Congestive cardiomyopathy	0.00257853
2001-01	Conjunctival discolouration	0.000234412
2001-01	Conjunctival oedema	0.000234412
2001-01	Conjunctivitis allergic	0.000468823
2001-01	Constipation	0.000937647
2001-01	Contusion	0.000468823
2001-01	Convulsion	0.000234412
2001-01	Coombs negative haemolytic anaemia	0.000703235
2001-01	Coordination abnormal	0.000234412
2001-01	Coronary angioplasty	0.000468823
2001-01	Coronary arterial stent insertion	0.00281294
2001-01	Coronary artery bypass	0.0060947
2001-01	Coronary artery disease	0.0304735
2001-01	Coronary artery occlusion	0.00117206
2001-01	Coronary artery reocclusion	0.000468823
2001-01	Coronary artery stenosis	0.000234412
2001-01	Coronary artery thrombosis	0.000234412
2001-01	Cough	0.0021097
2001-01	Crepitations	0.000703235
2001-01	Cushing's syndrome	0.000468823
2001-01	Deafness	0.000468823
2001-01	Death	0.00820441
2001-01	Decreased activity	0.00117206
2001-01	Decreased appetite	0.00164088
2001-01	Deep vein thrombosis	0.000234412
2001-01	Dehydration	0.000703235
2001-01	Dementia	0.000468823
2001-01	Depression	0.00164088
2001-01	Dermatitis	0.000234412
2001-01	Diabetes mellitus	0.00375059
2001-01	Diabetes mellitus inadequate control	0.0021097
2001-01	Diabetic coma	0.000234412
2001-01	Diabetic gastroparesis	0.000234412
2001-01	Diabetic neuropathy	0.000468823
2001-01	Diabetic retinopathy	0.000234412
2001-01	Dialysis	0.000937647
2001-01	Diarrhoea	0.00304735
2001-01	Diastolic dysfunction	0.000937647
2001-01	Dilatation ventricular	0.00117206
2001-01	Diplegia	0.000234412
2001-01	Diplopia	0.000468823
2001-01	Disability	0.00117206
2001-01	Disease recurrence	0.000703235
2001-01	Disorientation	0.000234412
2001-01	Dizziness	0.00562588
2001-01	Dizziness exertional	0.000234412
2001-01	Drug hypersensitivity	0.000234412
2001-01	Drug ineffective	0.0021097
2001-01	Drug interaction	0.00117206
2001-01	Drug level above therapeutic	0.000234412
2001-01	Drug level decreased	0.000234412
2001-01	Dry eye	0.000468823
2001-01	Dry mouth	0.000468823
2001-01	Duodenal ulcer	0.000468823
2001-01	Duodenitis	0.000234412
2001-01	Dysarthria	0.000234412
2001-01	Dysgeusia	0.000703235
2001-01	Dyshidrotic eczema	0.000234412
2001-01	Dyskinesia	0.000234412
2001-01	Dysmorphism	0.000234412
2001-01	Dyspepsia	0.00140647
2001-01	Dysphagia	0.000703235
2001-01	Dyspnoea	0.0213315
2001-01	Dyspnoea exertional	0.00351617
2001-01	Dyspnoea paroxysmal nocturnal	0.000234412
2001-01	Dysstasia	0.000234412
2001-01	Dysuria	0.000703235
2001-01	Ear disorder	0.000234412
2001-01	Eating disorder	0.000468823
2001-01	Eating disorder symptom	0.000234412
2001-01	Economic problem	0.000703235
2001-01	Ejection fraction abnormal	0.000468823
2001-01	Ejection fraction decreased	0.00187529
2001-01	Electrocardiogram T wave inversion	0.000468823
2001-01	Electrocardiogram abnormal	0.000468823
2001-01	Electrolyte imbalance	0.000937647
2001-01	Emotional disorder	0.000234412
2001-01	Emotional distress	0.000468823
2001-01	Encephalopathy	0.000468823
2001-01	Eosinophil count increased	0.000234412
2001-01	Epistaxis	0.000468823
2001-01	Erectile dysfunction	0.000937647
2001-01	Erythema	0.000234412
2001-01	Exercise test abnormal	0.000234412
2001-01	Exfoliative rash	0.000234412
2001-01	Eye disorder	0.00187529
2001-01	Eye haemorrhage	0.000468823
2001-01	Eye oedema	0.000234412
2001-01	Eye pain	0.000937647
2001-01	Eye swelling	0.000468823
2001-01	Eyelid disorder	0.000234412
2001-01	Eyelid oedema	0.000937647
2001-01	Face oedema	0.00304735
2001-01	Faeces discoloured	0.000234412
2001-01	Fall	0.00164088
2001-01	Fat tissue increased	0.000234412
2001-01	Fatigue	0.0133615
2001-01	Fear	0.000234412
2001-01	Feeling abnormal	0.00234412
2001-01	Feeling cold	0.000468823
2001-01	Feeling hot	0.000234412
2001-01	Fibrocystic breast disease	0.000234412
2001-01	Fibrosis	0.000234412
2001-01	Flatulence	0.000937647
2001-01	Fluid overload	0.00187529
2001-01	Fluid retention	0.0117206
2001-01	Flushing	0.000234412
2001-01	Fracture	0.000234412
2001-01	Full blood count abnormal	0.000234412
2001-01	Gait disturbance	0.00281294
2001-01	Gallbladder disorder	0.000234412
2001-01	Gamma-glutamyltransferase abnormal	0.000234412
2001-01	Gamma-glutamyltransferase increased	0.00187529
2001-01	Gastric disorder	0.000234412
2001-01	Gastric polyps	0.000234412
2001-01	Gastric ulcer	0.000234412
2001-01	Gastritis	0.000234412
2001-01	Gastroenteritis	0.000234412
2001-01	Gastrointestinal disorder	0.000468823
2001-01	Gastrointestinal haemorrhage	0.000468823
2001-01	Gastrointestinal pain	0.000234412
2001-01	Gastrooesophageal reflux disease	0.000468823
2001-01	Generalised oedema	0.000234412
2001-01	Glaucoma	0.000468823
2001-01	Glomerulonephritis	0.000234412
2001-01	Glycosuria	0.000234412
2001-01	Glycosylated haemoglobin	0.000234412
2001-01	Gout	0.000468823
2001-01	Gravitational oedema	0.000468823
2001-01	Haematochezia	0.000234412
2001-01	Haematocrit decreased	0.000468823
2001-01	Haemoglobin decreased	0.0021097
2001-01	Haemophilus infection	0.000703235
2001-01	Haemoptysis	0.000234412
2001-01	Haemorrhage	0.000234412
2001-01	Haemorrhagic stroke	0.000468823
2001-01	Haemorrhoids	0.000234412
2001-01	Hairy cell leukaemia	0.000234412
2001-01	Hallucination, visual	0.000468823
2001-01	Head discomfort	0.000234412
2001-01	Headache	0.00773558
2001-01	Hearing impaired	0.000234412
2001-01	Heart injury	0.00773558
2001-01	Heart rate decreased	0.000468823
2001-01	Heart rate increased	0.00164088
2001-01	Heart rate irregular	0.00187529
2001-01	Heart valve incompetence	0.000234412
2001-01	Heart valve replacement	0.000234412
2001-01	Hemiparesis	0.000937647
2001-01	Hemiplegia	0.000468823
2001-01	Hepatic artery thrombosis	0.000234412
2001-01	Hepatic cirrhosis	0.00257853
2001-01	Hepatic congestion	0.000468823
2001-01	Hepatic encephalopathy	0.00140647
2001-01	Hepatic enzyme increased	0.000234412
2001-01	Hepatic failure	0.0021097
2001-01	Hepatic function abnormal	0.000468823
2001-01	Hepatic necrosis	0.000468823
2001-01	Hepatic steatosis	0.00117206
2001-01	Hepatitis	0.000703235
2001-01	Hepatitis A	0.000468823
2001-01	Hepatitis B	0.000937647
2001-01	Hepatitis B surface antigen positive	0.000234412
2001-01	Hepatitis acute	0.000234412
2001-01	Hepatitis cholestatic	0.000234412
2001-01	Hepatitis fulminant	0.000234412
2001-01	Hepatitis viral	0.000234412
2001-01	Hepatocellular injury	0.00140647
2001-01	Hepatomegaly	0.00140647
2001-01	Hepatorenal failure	0.000234412
2001-01	Hepatosplenomegaly	0.000234412
2001-01	Hepatotoxicity	0.000234412
2001-01	Hiatus hernia	0.000468823
2001-01	High density lipoprotein decreased	0.000703235
2001-01	Hip fracture	0.000468823
2001-01	Hydrothorax	0.000234412
2001-01	Hypercapnia	0.000234412
2001-01	Hypercholesterolaemia	0.000468823
2001-01	Hyperglycaemia	0.00445382
2001-01	Hyperhidrosis	0.00117206
2001-01	Hyperkalaemia	0.000234412
2001-01	Hyperkinetic heart syndrome	0.000234412
2001-01	Hyperlipidaemia	0.00164088
2001-01	Hypersensitivity	0.000234412
2001-01	Hypertension	0.00820441
2001-01	Hypertensive heart disease	0.000703235
2001-01	Hypertriglyceridaemia	0.000703235
2001-01	Hypoaesthesia	0.00351617
2001-01	Hypochloraemia	0.000234412
2001-01	Hypoglycaemia	0.00562588
2001-01	Hypokalaemia	0.000234412
2001-01	Hypokinesia	0.000234412
2001-01	Hyponatraemia	0.000234412
2001-01	Hypophagia	0.000234412
2001-01	Hypoproteinaemia	0.000234412
2001-01	Hypotension	0.000234412
2001-01	Hypoventilation	0.000234412
2001-01	Hypoxia	0.000234412
2001-01	Hypoxic-ischaemic encephalopathy	0.000234412
2001-01	Ill-defined disorder	0.000937647
2001-01	Impaired driving ability	0.000468823
2001-01	Impaired gastric emptying	0.000234412
2001-01	Implantable defibrillator insertion	0.00140647
2001-01	Incisional hernia	0.000234412
2001-01	Increased appetite	0.000234412
2001-01	Infection	0.00117206
2001-01	Infectious mononucleosis	0.000234412
2001-01	Inflammation	0.000234412
2001-01	Influenza like illness	0.000468823
2001-01	Injury	0.00164088
2001-01	Insomnia	0.00117206
2001-01	Insulin-requiring type 2 diabetes mellitus	0.000234412
2001-01	Intermittent claudication	0.000234412
2001-01	International normalised ratio decreased	0.000468823
2001-01	Interstitial lung disease	0.000234412
2001-01	Intervertebral disc disorder	0.000234412
2001-01	Intervertebral disc protrusion	0.000234412
2001-01	Irritability	0.000234412
2001-01	Ischaemia	0.000234412
2001-01	Ischaemic cardiomyopathy	0.003985
2001-01	Ischaemic stroke	0.000468823
2001-01	Jaundice	0.00281294
2001-01	Joint stiffness	0.000234412
2001-01	Joint swelling	0.00375059
2001-01	Ketonuria	0.000234412
2001-01	Kidney infection	0.000234412
2001-01	Kidney transplant rejection	0.000234412
2001-01	Klebsiella infection	0.000234412
2001-01	Laboratory test abnormal	0.000703235
2001-01	Lacrimal disorder	0.000234412
2001-01	Lacrimation increased	0.000234412
2001-01	Lacunar infarction	0.000468823
2001-01	Left ventricular failure	0.000468823
2001-01	Left ventricular hypertrophy	0.000468823
2001-01	Leg amputation	0.000468823
2001-01	Lethargy	0.00117206
2001-01	Leukocytosis	0.000468823
2001-01	Libido decreased	0.000234412
2001-01	Life expectancy shortened	0.000234412
2001-01	Limb crushing injury	0.000234412
2001-01	Limb discomfort	0.000234412
2001-01	Lipids increased	0.000234412
2001-01	Livedo reticularis	0.000234412
2001-01	Liver disorder	0.000468823
2001-01	Liver function test	0.000234412
2001-01	Liver function test abnormal	0.00492264
2001-01	Liver injury	0.000234412
2001-01	Liver transplant	0.000468823
2001-01	Lobar pneumonia	0.000234412
2001-01	Local swelling	0.00468823
2001-01	Localised infection	0.000234412
2001-01	Localised oedema	0.000234412
2001-01	Loss of libido	0.000234412
2001-01	Low density lipoprotein decreased	0.000234412
2001-01	Lower respiratory tract infection	0.000468823
2001-01	Lung disorder	0.00117206
2001-01	Lung infiltration	0.000234412
2001-01	Lung neoplasm malignant	0.000234412
2001-01	Lymphadenopathy	0.000468823
2001-01	Lymphoma	0.000234412
2001-01	Macular oedema	0.00164088
2001-01	Malaise	0.0021097
2001-01	Malignant pleural effusion	0.000234412
2001-01	Maternal drugs affecting foetus	0.000234412
2001-01	Medication error	0.000234412
2001-01	Melaena	0.000234412
2001-01	Memory impairment	0.000234412
2001-01	Meningitis	0.000703235
2001-01	Menstrual disorder	0.000234412
2001-01	Mental disorder	0.000234412
2001-01	Metamorphopsia	0.000234412
2001-01	Metastases to large intestine	0.000234412
2001-01	Metastases to liver	0.000703235
2001-01	Mitral valve disease	0.000234412
2001-01	Mitral valve incompetence	0.00351617
2001-01	Mobility decreased	0.000234412
2001-01	Monoplegia	0.000234412
2001-01	Mood altered	0.000234412
2001-01	Mouth haemorrhage	0.00117206
2001-01	Multiple fractures	0.000234412
2001-01	Multiple injuries	0.000234412
2001-01	Muscle atrophy	0.000468823
2001-01	Muscle fatigue	0.000234412
2001-01	Muscle spasms	0.0021097
2001-01	Muscular weakness	0.000468823
2001-01	Musculoskeletal discomfort	0.000234412
2001-01	Myalgia	0.000937647
2001-01	Myocardial infarction	0.0886076
2001-01	Myocardial ischaemia	0.00445382
2001-01	Myocarditis	0.000234412
2001-01	Myoclonus	0.000468823
2001-01	Nasal congestion	0.000468823
2001-01	Nasopharyngitis	0.000234412
2001-01	Nausea	0.00515706
2001-01	Neoplasm	0.000234412
2001-01	Nephropathy	0.000234412
2001-01	Nerve compression	0.000234412
2001-01	Nerve injury	0.000703235
2001-01	Nervousness	0.000468823
2001-01	Neurodermatitis	0.000234412
2001-01	Neuropathy peripheral	0.000703235
2001-01	Night sweats	0.000703235
2001-01	Nodal rhythm	0.000234412
2001-01	Non-Hodgkin's lymphoma	0.000234412
2001-01	Normochromic normocytic anaemia	0.000234412
2001-01	Obesity	0.000937647
2001-01	Obstruction	0.000468823
2001-01	Occult blood	0.000234412
2001-01	Ocular icterus	0.000234412
2001-01	Oedema	0.0107829
2001-01	Oedema peripheral	0.0325832
2001-01	Oesophagitis	0.000234412
2001-01	Ophthalmoplegia	0.000234412
2001-01	Oral discomfort	0.000234412
2001-01	Oral disorder	0.000234412
2001-01	Orthopnoea	0.000234412
2001-01	Orthostatic hypotension	0.000234412
2001-01	Overdose	0.000937647
2001-01	Oxygen saturation decreased	0.000234412
2001-01	Oxygen supplementation	0.000234412
2001-01	Pain	0.00726676
2001-01	Pain in extremity	0.00445382
2001-01	Pallor	0.000234412
2001-01	Palpitations	0.00328176
2001-01	Pancreatic carcinoma	0.00117206
2001-01	Pancreatic cyst	0.000234412
2001-01	Pancreatitis	0.000703235
2001-01	Pancreatitis acute	0.000468823
2001-01	Pancreatitis necrotising	0.000234412
2001-01	Pancytopenia	0.000703235
2001-01	Panic disorder	0.000234412
2001-01	Papilloedema	0.000234412
2001-01	Paraesthesia	0.00140647
2001-01	Paralysis	0.00117206
2001-01	Paraparesis	0.000234412
2001-01	Parotid gland enlargement	0.000937647
2001-01	Parotitis	0.000234412
2001-01	Patella fracture	0.000234412
2001-01	Peptic ulcer	0.000468823
2001-01	Percutaneous coronary intervention	0.00117206
2001-01	Pericardial effusion	0.00164088
2001-01	Pericarditis	0.000234412
2001-01	Periorbital oedema	0.000468823
2001-01	Peripheral vascular disorder	0.00140647
2001-01	Peritonitis bacterial	0.000234412
2001-01	Petechiae	0.00140647
2001-01	Pharyngeal oedema	0.000468823
2001-01	Photophobia	0.000234412
2001-01	Photopsia	0.000234412
2001-01	Photosensitivity reaction	0.000234412
2001-01	Platelet count abnormal	0.000468823
2001-01	Platelet count decreased	0.000703235
2001-01	Pleural effusion	0.00445382
2001-01	Pneumonia	0.00187529
2001-01	Pneumothorax	0.000937647
2001-01	Pollakiuria	0.000703235
2001-01	Polydipsia	0.000234412
2001-01	Polymenorrhoea	0.000234412
2001-01	Polymyalgia rheumatica	0.000234412
2001-01	Polyuria	0.000234412
2001-01	Post procedural complication	0.000234412
2001-01	Precerebral artery occlusion	0.000468823
2001-01	Pregnancy	0.000234412
2001-01	Premature baby	0.000234412
2001-01	Prescribed overdose	0.000234412
2001-01	Proctalgia	0.000234412
2001-01	Productive cough	0.000703235
2001-01	Protein total decreased	0.000234412
2001-01	Proteinuria	0.000468823
2001-01	Prothrombin time prolonged	0.000234412
2001-01	Pruritus	0.00234412
2001-01	Psoriasis	0.000234412
2001-01	Pulmonary arterial hypertension	0.000234412
2001-01	Pulmonary arterial pressure increased	0.000234412
2001-01	Pulmonary congestion	0.000468823
2001-01	Pulmonary embolism	0.000937647
2001-01	Pulmonary haemorrhage	0.000468823
2001-01	Pulmonary hypertension	0.00234412
2001-01	Pulmonary oedema	0.00328176
2001-01	Pulse abnormal	0.000234412
2001-01	Pyrexia	0.00234412
2001-01	Quality of life decreased	0.000234412
2001-01	Rash	0.000703235
2001-01	Rash erythematous	0.000234412
2001-01	Rash generalised	0.000468823
2001-01	Rash macular	0.000234412
2001-01	Rash pruritic	0.000234412
2001-01	Rash pustular	0.000234412
2001-01	Rectal cancer	0.000468823
2001-01	Rectal haemorrhage	0.000234412
2001-01	Rectal polyp	0.000234412
2001-01	Red blood cell count decreased	0.000234412
2001-01	Renal disorder	0.00164088
2001-01	Renal failure	0.00375059
2001-01	Renal failure acute	0.00117206
2001-01	Renal impairment	0.000234412
2001-01	Renal injury	0.000468823
2001-01	Renal transplant	0.000468823
2001-01	Renal tubular necrosis	0.000234412
2001-01	Respiratory arrest	0.000234412
2001-01	Respiratory disorder	0.000468823
2001-01	Respiratory failure	0.00328176
2001-01	Respiratory rate increased	0.000234412
2001-01	Respiratory tract infection	0.000234412
2001-01	Restrictive pulmonary disease	0.000234412
2001-01	Retinal haemorrhage	0.000234412
2001-01	Retinal oedema	0.000468823
2001-01	Retinopathy	0.000234412
2001-01	Right ventricular failure	0.000468823
2001-01	Seasonal allergy	0.000234412
2001-01	Sedation	0.000234412
2001-01	Sensation of heaviness	0.000234412
2001-01	Sensory disturbance	0.000468823
2001-01	Sepsis	0.000937647
2001-01	Shock	0.000234412
2001-01	Sick sinus syndrome	0.00187529
2001-01	Silent myocardial infarction	0.000937647
2001-01	Sinus tachycardia	0.000234412
2001-01	Sinusitis	0.000234412
2001-01	Skin discolouration	0.000234412
2001-01	Skin exfoliation	0.000234412
2001-01	Skin lesion	0.000468823
2001-01	Skin tightness	0.000468823
2001-01	Skin ulcer	0.00117206
2001-01	Skin warm	0.000234412
2001-01	Sleep apnoea syndrome	0.000703235
2001-01	Sleep disorder	0.000937647
2001-01	Sleep talking	0.000234412
2001-01	Smooth muscle antibody positive	0.000234412
2001-01	Snoring	0.000234412
2001-01	Somnolence	0.000468823
2001-01	Speech disorder	0.00187529
2001-01	Spinal fracture	0.000234412
2001-01	Splenomegaly	0.000234412
2001-01	Sputum culture positive	0.000234412
2001-01	Staphylococcal infection	0.000937647
2001-01	Stent placement	0.00515706
2001-01	Stillbirth	0.000234412
2001-01	Streptococcal infection	0.000234412
2001-01	Sudden cardiac death	0.00117206
2001-01	Sudden death	0.000703235
2001-01	Suicidal ideation	0.000234412
2001-01	Supraventricular extrasystoles	0.000468823
2001-01	Supraventricular tachycardia	0.000703235
2001-01	Surgery	0.000234412
2001-01	Swelling	0.00421941
2001-01	Syncope	0.00140647
2001-01	T-cell lymphoma	0.000234412
2001-01	Tachyarrhythmia	0.000234412
2001-01	Tachycardia	0.000703235
2001-01	Tendon injury	0.000234412
2001-01	Tendonitis	0.000234412
2001-01	Thalamic infarction	0.000234412
2001-01	Thirst	0.000234412
2001-01	Throat tightness	0.000234412
2001-01	Thrombocytopenia	0.00140647
2001-01	Thrombosis	0.00117206
2001-01	Thyroid function test abnormal	0.000234412
2001-01	Tinnitus	0.000468823
2001-01	Total cholesterol/HDL ratio increased	0.000234412
2001-01	Transaminases increased	0.000468823
2001-01	Transient ischaemic attack	0.00304735
2001-01	Treatment failure	0.000234412
2001-01	Tremor	0.00164088
2001-01	Tricuspid valve incompetence	0.00164088
2001-01	Type 2 diabetes mellitus	0.000234412
2001-01	Ulcer	0.000703235
2001-01	Upper respiratory tract infection	0.00117206
2001-01	Urinary incontinence	0.000234412
2001-01	Urinary tract infection	0.000234412
2001-01	Urine analysis abnormal	0.000234412
2001-01	Urine odour abnormal	0.000234412
2001-01	Urticaria	0.000937647
2001-01	VIIth nerve paralysis	0.000703235
2001-01	Vaginal discharge	0.000234412
2001-01	Vaginal haemorrhage	0.000703235
2001-01	Varices oesophageal	0.000234412
2001-01	Vascular graft	0.00234412
2001-01	Vascular graft occlusion	0.000234412
2001-01	Vascular occlusion	0.000234412
2001-01	Vasculitis	0.000468823
2001-01	Vasodilatation	0.000234412
2001-01	Ventricular dysfunction	0.000468823
2001-01	Ventricular extrasystoles	0.00140647
2001-01	Ventricular fibrillation	0.000234412
2001-01	Ventricular hypertrophy	0.000234412
2001-01	Ventricular tachycardia	0.000703235
2001-01	Viral infection	0.000703235
2001-01	Vision blurred	0.00117206
2001-01	Visual acuity reduced	0.000937647
2001-01	Visual impairment	0.00164088
2001-01	Vomiting	0.00328176
2001-01	Walking disability	0.000234412
2001-01	Warm type haemolytic anaemia	0.000703235
2001-01	Weight decreased	0.00117206
2001-01	Weight increased	0.0428973
2001-01	White blood cell count abnormal	0.000234412
2001-01	White blood cell count increased	0.000468823
2001-01	White blood cells urine positive	0.000234412
2001-01	Yawning	0.000468823
2001-01	Yellow skin	0.000703235
2002-01	Abasia	0.00159574
2002-01	Abdominal discomfort	0.000265957
2002-01	Abdominal distension	0.000797872
2002-01	Abdominal pain	0.00132979
2002-01	Abdominal pain upper	0.0018617
2002-01	Abnormal dreams	0.000265957
2002-01	Abnormal faeces	0.000265957
2002-01	Activities of daily living impaired	0.000265957
2002-01	Acute abdomen	0.000265957
2002-01	Acute coronary syndrome	0.00531915
2002-01	Acute myocardial infarction	0.0130319
2002-01	Acute prerenal failure	0.000265957
2002-01	Acute pulmonary oedema	0.000531915
2002-01	Acute respiratory failure	0.000265957
2002-01	Adverse event	0.000531915
2002-01	Ageusia	0.000265957
2002-01	Aggression	0.000531915
2002-01	Agitation	0.000265957
2002-01	Alanine aminotransferase increased	0.00212766
2002-01	Alopecia	0.00132979
2002-01	Amnesia	0.000531915
2002-01	Anaemia	0.00319149
2002-01	Aneurysm	0.00292553
2002-01	Angina pectoris	0.00585106
2002-01	Angina unstable	0.00930851
2002-01	Angiogram	0.000265957
2002-01	Angioplasty	0.000797872
2002-01	Anhedonia	0.000265957
2002-01	Ankle fracture	0.000265957
2002-01	Antinuclear antibody positive	0.000265957
2002-01	Anxiety	0.00292553
2002-01	Aortic arteriosclerosis	0.000265957
2002-01	Aortic stenosis	0.000531915
2002-01	Aortic valve calcification	0.000265957
2002-01	Aortic valve incompetence	0.00106383
2002-01	Aortic valve stenosis	0.000265957
2002-01	Aphasia	0.00159574
2002-01	Aphthous stomatitis	0.000265957
2002-01	Arrhythmia	0.00585106
2002-01	Arterial occlusive disease	0.0018617
2002-01	Arteriosclerosis	0.00691489
2002-01	Arteriosclerosis coronary artery	0.00239362
2002-01	Arteriovenous malformation	0.000265957
2002-01	Arthralgia	0.000797872
2002-01	Arthropathy	0.000265957
2002-01	Ascites	0.00106383
2002-01	Aspartate aminotransferase increased	0.00159574
2002-01	Asthenia	0.00558511
2002-01	Asthma	0.00132979
2002-01	Atelectasis	0.000265957
2002-01	Atrial fibrillation	0.00797872
2002-01	Atrial flutter	0.00106383
2002-01	Atrial tachycardia	0.000531915
2002-01	Atrioventricular block	0.00106383
2002-01	Atrioventricular block complete	0.000797872
2002-01	Atrioventricular block first degree	0.00106383
2002-01	Autoimmune hepatitis	0.000265957
2002-01	Azotaemia	0.000265957
2002-01	Back pain	0.00265957
2002-01	Bacteraemia	0.000265957
2002-01	Bacterial sepsis	0.000265957
2002-01	Basal ganglia stroke	0.000265957
2002-01	Bile duct obstruction	0.000265957
2002-01	Blindness	0.00159574
2002-01	Blindness transient	0.000265957
2002-01	Blindness unilateral	0.000531915
2002-01	Blister	0.00212766
2002-01	Blood albumin abnormal	0.000265957
2002-01	Blood albumin decreased	0.000265957
2002-01	Blood alkaline phosphatase increased	0.00106383
2002-01	Blood bicarbonate decreased	0.000265957
2002-01	Blood bilirubin increased	0.00106383
2002-01	Blood cholesterol increased	0.00212766
2002-01	Blood creatine phosphokinase increased	0.000797872
2002-01	Blood creatinine abnormal	0.000797872
2002-01	Blood creatinine increased	0.00132979
2002-01	Blood glucose decreased	0.00239362
2002-01	Blood glucose increased	0.00345745
2002-01	Blood iron decreased	0.000265957
2002-01	Blood potassium increased	0.000265957
2002-01	Blood pressure fluctuation	0.000265957
2002-01	Blood pressure inadequately controlled	0.000265957
2002-01	Blood pressure increased	0.0018617
2002-01	Blood sodium decreased	0.000531915
2002-01	Blood triglycerides increased	0.0018617
2002-01	Blood urea abnormal	0.000531915
2002-01	Blood urea increased	0.00132979
2002-01	Bone disorder	0.000797872
2002-01	Bradyarrhythmia	0.000265957
2002-01	Bradycardia	0.000797872
2002-01	Brain hypoxia	0.000265957
2002-01	Breast pain	0.000265957
2002-01	Bronchiolitis	0.000265957
2002-01	Bronchitis	0.000531915
2002-01	Bundle branch block left	0.00106383
2002-01	Bundle branch block right	0.000531915
2002-01	Burning sensation	0.00106383
2002-01	C-reactive protein increased	0.000265957
2002-01	Cardiac aneurysm	0.000531915
2002-01	Cardiac arrest	0.00664894
2002-01	Cardiac assistance device user	0.000265957
2002-01	Cardiac death	0.00132979
2002-01	Cardiac disorder	0.0202128
2002-01	Cardiac failure	0.00771277
2002-01	Cardiac failure chronic	0.000265957
2002-01	Cardiac failure congestive	0.104787
2002-01	Cardiac flutter	0.000797872
2002-01	Cardiac function disturbance postoperative	0.000265957
2002-01	Cardiac murmur	0.00106383
2002-01	Cardiac operation	0.00265957
2002-01	Cardiac septal defect	0.000265957
2002-01	Cardiac stress test	0.000531915
2002-01	Cardiac stress test abnormal	0.000531915
2002-01	Cardiac tamponade	0.000265957
2002-01	Cardiac valve disease	0.00159574
2002-01	Cardio-respiratory arrest	0.00212766
2002-01	Cardiomegaly	0.00505319
2002-01	Cardiomyopathy	0.00319149
2002-01	Cardiopulmonary failure	0.000531915
2002-01	Cardiovascular disorder	0.00904255
2002-01	Carotid artery aneurysm	0.000265957
2002-01	Carotid artery disease	0.000265957
2002-01	Carotid artery occlusion	0.000265957
2002-01	Carotid artery stenosis	0.000265957
2002-01	Catheterisation cardiac	0.00265957
2002-01	Cellulitis	0.000265957
2002-01	Cerebellar syndrome	0.000531915
2002-01	Cerebral artery stenosis	0.000265957
2002-01	Cerebral atrophy	0.000531915
2002-01	Cerebral calcification	0.000265957
2002-01	Cerebral haemorrhage	0.000797872
2002-01	Cerebral infarction	0.000797872
2002-01	Cerebral ischaemia	0.000265957
2002-01	Cerebrovascular accident	0.0542553
2002-01	Cerebrovascular disorder	0.000531915
2002-01	Chest discomfort	0.00212766
2002-01	Chest pain	0.0132979
2002-01	Chills	0.000531915
2002-01	Cholelithiasis	0.000531915
2002-01	Cholestasis	0.000531915
2002-01	Chromaturia	0.000531915
2002-01	Chronic obstructive pulmonary disease	0.00212766
2002-01	Circulatory collapse	0.00106383
2002-01	Coagulopathy	0.000265957
2002-01	Cold sweat	0.000797872
2002-01	Coma	0.000531915
2002-01	Coma hepatic	0.000265957
2002-01	Communication disorder	0.000797872
2002-01	Condition aggravated	0.00265957
2002-01	Conduction disorder	0.000531915
2002-01	Confusional state	0.000797872
2002-01	Congestive cardiomyopathy	0.00239362
2002-01	Constipation	0.000531915
2002-01	Convulsion	0.00106383
2002-01	Cor pulmonale	0.000797872
2002-01	Cor pulmonale chronic	0.000265957
2002-01	Coronary arterial stent insertion	0.00531915
2002-01	Coronary artery bypass	0.0146277
2002-01	Coronary artery disease	0.0380319
2002-01	Coronary artery insufficiency	0.000265957
2002-01	Coronary artery occlusion	0.00425532
2002-01	Coronary artery stenosis	0.00106383
2002-01	Coronary revascularisation	0.000265957
2002-01	Cough	0.0018617
2002-01	Creatinine renal clearance increased	0.000265957
2002-01	Crepitations	0.000265957
2002-01	Cystitis	0.000797872
2002-01	Death	0.0151596
2002-01	Decreased activity	0.000265957
2002-01	Decreased appetite	0.0018617
2002-01	Deep vein thrombosis	0.000265957
2002-01	Dehydration	0.000797872
2002-01	Dental caries	0.000265957
2002-01	Deposit eye	0.000265957
2002-01	Depression	0.00345745
2002-01	Dermatitis exfoliative	0.000265957
2002-01	Diabetes mellitus	0.00319149
2002-01	Diabetes mellitus inadequate control	0.00159574
2002-01	Diabetic complication	0.00106383
2002-01	Dialysis	0.00106383
2002-01	Diarrhoea	0.00319149
2002-01	Diastolic dysfunction	0.00132979
2002-01	Dilatation atrial	0.000265957
2002-01	Diplopia	0.000797872
2002-01	Disability	0.000265957
2002-01	Disease progression	0.000265957
2002-01	Disorientation	0.000531915
2002-01	Dizziness	0.00425532
2002-01	Drooling	0.000797872
2002-01	Drug effect decreased	0.000797872
2002-01	Drug ineffective	0.00106383
2002-01	Drug interaction	0.00345745
2002-01	Drug intolerance	0.000265957
2002-01	Dry eye	0.000265957
2002-01	Dry mouth	0.000265957
2002-01	Dysarthria	0.00106383
2002-01	Dyslipidaemia	0.00212766
2002-01	Dyspepsia	0.000265957
2002-01	Dysphagia	0.000797872
2002-01	Dyspnoea	0.0138298
2002-01	Dyspnoea exertional	0.000797872
2002-01	Dyspnoea paroxysmal nocturnal	0.000531915
2002-01	Dysstasia	0.000797872
2002-01	Early retirement	0.000531915
2002-01	Eating disorder	0.000265957
2002-01	Economic problem	0.000265957
2002-01	Ejection fraction decreased	0.000797872
2002-01	Electrocardiogram abnormal	0.000265957
2002-01	Emotional distress	0.000265957
2002-01	Emphysema	0.000531915
2002-01	Empyema	0.000265957
2002-01	Endocarditis	0.00132979
2002-01	Eosinophilic fasciitis	0.000265957
2002-01	Erythema	0.000265957
2002-01	Essential hypertension	0.000265957
2002-01	Expired product administered	0.000265957
2002-01	Extrasystoles	0.000531915
2002-01	Eye disorder	0.000531915
2002-01	Eye haemorrhage	0.000265957
2002-01	Eye irritation	0.000265957
2002-01	Eyeball avulsion	0.000265957
2002-01	Face oedema	0.000265957
2002-01	Fall	0.00106383
2002-01	Fat tissue increased	0.000265957
2002-01	Fatigue	0.00797872
2002-01	Fear	0.000265957
2002-01	Fear of death	0.000797872
2002-01	Feeling abnormal	0.000265957
2002-01	Feeling cold	0.000265957
2002-01	Feeling hot	0.000531915
2002-01	Flatulence	0.000797872
2002-01	Fluid overload	0.00106383
2002-01	Fluid retention	0.00718085
2002-01	Flushing	0.000265957
2002-01	Formication	0.000265957
2002-01	Fracture	0.00212766
2002-01	Frequent bowel movements	0.000265957
2002-01	Fungaemia	0.000265957
2002-01	Furuncle	0.000531915
2002-01	Gait disturbance	0.000797872
2002-01	Gamma-glutamyltransferase increased	0.000265957
2002-01	Gastric cancer	0.000265957
2002-01	Gastric disorder	0.000797872
2002-01	Gastrointestinal disorder	0.000265957
2002-01	Gastrostomy	0.000797872
2002-01	General physical health deterioration	0.00106383
2002-01	Generalised oedema	0.000265957
2002-01	Glaucoma	0.000265957
2002-01	Glycosylated haemoglobin increased	0.00106383
2002-01	Gynaecomastia	0.000265957
2002-01	Haematocrit decreased	0.000265957
2002-01	Haematuria	0.000531915
2002-01	Haemoglobin abnormal	0.000531915
2002-01	Haemoglobin decreased	0.00132979
2002-01	Haemoptysis	0.000531915
2002-01	Haemorrhage	0.000531915
2002-01	Haemorrhagic disorder	0.000797872
2002-01	Haemorrhoids	0.000265957
2002-01	Hair growth abnormal	0.000265957
2002-01	Hair texture abnormal	0.000265957
2002-01	Headache	0.00319149
2002-01	Heart injury	0.00425532
2002-01	Heart rate abnormal	0.000265957
2002-01	Heart rate decreased	0.000531915
2002-01	Heart rate increased	0.00212766
2002-01	Heart rate irregular	0.000531915
2002-01	Heart valve incompetence	0.000531915
2002-01	Heart valve operation	0.000265957
2002-01	Hemiparesis	0.000531915
2002-01	Hemiplegia	0.00106383
2002-01	Hepatic cancer	0.000265957
2002-01	Hepatic cirrhosis	0.000531915
2002-01	Hepatic cyst	0.000265957
2002-01	Hepatic failure	0.00398936
2002-01	Hepatic function abnormal	0.000265957
2002-01	Hepatic necrosis	0.000265957
2002-01	Hepatic steatosis	0.000797872
2002-01	Hepatitis	0.000531915
2002-01	Hepatocellular injury	0.00159574
2002-01	Hepatomegaly	0.000265957
2002-01	Hepatotoxicity	0.000797872
2002-01	High density lipoprotein decreased	0.000531915
2002-01	Hot flush	0.000265957
2002-01	Hyperbilirubinaemia	0.000531915
2002-01	Hypercalcaemia	0.000265957
2002-01	Hypercholesterolaemia	0.000265957
2002-01	Hyperglycaemia	0.00132979
2002-01	Hyperhidrosis	0.000531915
2002-01	Hyperkalaemia	0.000797872
2002-01	Hyperlipidaemia	0.00159574
2002-01	Hypersensitivity	0.000531915
2002-01	Hypertension	0.0087766
2002-01	Hypertensive crisis	0.000531915
2002-01	Hypertensive heart disease	0.000265957
2002-01	Hyperthyroidism	0.000265957
2002-01	Hypoaesthesia	0.00106383
2002-01	Hypoglycaemia	0.00265957
2002-01	Hypokalaemia	0.000265957
2002-01	Hypoperfusion	0.000265957
2002-01	Hypotension	0.00239362
2002-01	Hypothyroidism	0.000265957
2002-01	Hypoxic-ischaemic encephalopathy	0.000265957
2002-01	Ill-defined disorder	0.00106383
2002-01	Immobile	0.000797872
2002-01	Impaired driving ability	0.000265957
2002-01	Impaired work ability	0.000531915
2002-01	Implantable defibrillator insertion	0.00132979
2002-01	Incontinence	0.000797872
2002-01	Increased appetite	0.000531915
2002-01	Inflammation	0.000531915
2002-01	Injury	0.00212766
2002-01	Insomnia	0.00265957
2002-01	Intentional overdose	0.000265957
2002-01	International normalised ratio abnormal	0.000265957
2002-01	Intracardiac thrombus	0.000531915
2002-01	Intracranial pressure increased	0.000265957
2002-01	Iron deficiency anaemia	0.000531915
2002-01	Ischaemia	0.00159574
2002-01	Ischaemic cardiomyopathy	0.00212766
2002-01	Ischaemic stroke	0.000797872
2002-01	Jaundice	0.0018617
2002-01	Jaundice cholestatic	0.000531915
2002-01	Joint range of motion decreased	0.000265957
2002-01	Joint swelling	0.0037234
2002-01	Lacrimation increased	0.000265957
2002-01	Lacunar infarction	0.000265957
2002-01	Left atrial dilatation	0.000265957
2002-01	Left ventricular dysfunction	0.000265957
2002-01	Left ventricular failure	0.000531915
2002-01	Left ventricular hypertrophy	0.000265957
2002-01	Leg amputation	0.000797872
2002-01	Leukopenia	0.000531915
2002-01	Life support	0.000265957
2002-01	Lipids increased	0.000265957
2002-01	Lipomatosis	0.000531915
2002-01	Liver disorder	0.000265957
2002-01	Liver function test abnormal	0.00106383
2002-01	Liver injury	0.00132979
2002-01	Local swelling	0.00319149
2002-01	Localised oedema	0.000531915
2002-01	Loss of consciousness	0.000531915
2002-01	Low density lipoprotein increased	0.000265957
2002-01	Lower respiratory tract infection	0.000265957
2002-01	Lung disorder	0.000265957
2002-01	Macular oedema	0.00159574
2002-01	Maculopathy	0.000531915
2002-01	Major depression	0.000265957
2002-01	Malaise	0.00239362
2002-01	Malignant hypertension	0.000265957
2002-01	Memory impairment	0.000265957
2002-01	Menorrhagia	0.000265957
2002-01	Mental impairment	0.000531915
2002-01	Mental status changes	0.000265957
2002-01	Metabolic acidosis	0.000531915
2002-01	Metastases to liver	0.000531915
2002-01	Microangiopathy	0.000265957
2002-01	Micturition urgency	0.000797872
2002-01	Middle insomnia	0.000265957
2002-01	Mitral valve incompetence	0.00239362
2002-01	Mitral valve prolapse	0.000265957
2002-01	Mitral valve repair	0.000265957
2002-01	Mobility decreased	0.000531915
2002-01	Movement disorder	0.000265957
2002-01	Multi-organ failure	0.000265957
2002-01	Multiple fractures	0.000265957
2002-01	Muscle atrophy	0.000265957
2002-01	Muscle spasms	0.000531915
2002-01	Muscular weakness	0.00106383
2002-01	Musculoskeletal chest pain	0.000265957
2002-01	Musculoskeletal disorder	0.000265957
2002-01	Musculoskeletal pain	0.000265957
2002-01	Myalgia	0.000797872
2002-01	Myelodysplastic syndrome	0.000265957
2002-01	Myocardial infarction	0.126862
2002-01	Myocardial ischaemia	0.0117021
2002-01	Myocarditis	0.000531915
2002-01	Nausea	0.00505319
2002-01	Nephropathy	0.000265957
2002-01	Nephrosclerosis	0.000531915
2002-01	Nephrotic syndrome	0.000531915
2002-01	Nervous system disorder	0.000265957
2002-01	Nervousness	0.000797872
2002-01	Neuropathy peripheral	0.00106383
2002-01	Nipple pain	0.000531915
2002-01	Nocturia	0.00106383
2002-01	Obesity	0.000265957
2002-01	Oedema	0.00797872
2002-01	Oedema genital	0.000531915
2002-01	Oedema peripheral	0.0103723
2002-01	Optic atrophy	0.000265957
2002-01	Optic ischaemic neuropathy	0.000265957
2002-01	Optic nerve infarction	0.000265957
2002-01	Oral candidiasis	0.000265957
2002-01	Oral fungal infection	0.000265957
2002-01	Oral pain	0.000531915
2002-01	Orthopnoea	0.00106383
2002-01	Osteogenesis imperfecta	0.000265957
2002-01	Osteoporosis	0.000265957
2002-01	Ovarian neoplasm	0.000265957
2002-01	Overdose	0.000531915
2002-01	Overweight	0.000265957
2002-01	Oxygen supplementation	0.000531915
2002-01	Pain	0.0106383
2002-01	Pain in extremity	0.00319149
2002-01	Pallor	0.000531915
2002-01	Palpitations	0.00319149
2002-01	Pancreatic carcinoma	0.000265957
2002-01	Pancreatic insufficiency	0.000265957
2002-01	Pancreatitis	0.000797872
2002-01	Pancreatitis acute	0.000265957
2002-01	Pancytopenia	0.000797872
2002-01	Papilloedema	0.000531915
2002-01	Paraesthesia	0.00106383
2002-01	Paralysis	0.000265957
2002-01	Paresis	0.000265957
2002-01	Parkinsonian gait	0.000531915
2002-01	Pericardial effusion	0.000797872
2002-01	Peripheral arterial occlusive disease	0.000531915
2002-01	Peripheral coldness	0.000265957
2002-01	Peripheral vascular disorder	0.000531915
2002-01	Peritoneal dialysis	0.000265957
2002-01	Peritonsillar abscess	0.000265957
2002-01	Physical disability	0.000265957
2002-01	Pigmentation disorder	0.000531915
2002-01	Platelet count abnormal	0.000265957
2002-01	Platelet count decreased	0.000265957
2002-01	Platelet count increased	0.000265957
2002-01	Pleural effusion	0.00319149
2002-01	Pneumonia	0.00212766
2002-01	Pneumonia chlamydial	0.000265957
2002-01	Polyuria	0.000265957
2002-01	Poor peripheral circulation	0.000797872
2002-01	Poor quality sleep	0.000531915
2002-01	Portal hypertension	0.000265957
2002-01	Portal vein thrombosis	0.000265957
2002-01	Potentiating drug interaction	0.000265957
2002-01	Prescribed overdose	0.000265957
2002-01	Productive cough	0.000265957
2002-01	Protein urine present	0.000265957
2002-01	Prothrombin time prolonged	0.000265957
2002-01	Pruritus	0.00239362
2002-01	Pruritus generalised	0.000265957
2002-01	Pulmonary congestion	0.000797872
2002-01	Pulmonary embolism	0.000797872
2002-01	Pulmonary fibrosis	0.000265957
2002-01	Pulmonary hypertension	0.00239362
2002-01	Pulmonary oedema	0.00398936
2002-01	Pulmonary sarcoidosis	0.000265957
2002-01	Pyrexia	0.000265957
2002-01	Rash	0.00106383
2002-01	Rash erythematous	0.000265957
2002-01	Rash maculo-papular	0.000265957
2002-01	Rash pruritic	0.000265957
2002-01	Rash vesicular	0.000265957
2002-01	Rectal haemorrhage	0.000265957
2002-01	Red blood cell count decreased	0.00106383
2002-01	Red blood cell count increased	0.000265957
2002-01	Red blood cell sedimentation rate increased	0.000531915
2002-01	Regurgitation	0.000265957
2002-01	Renal cyst	0.000265957
2002-01	Renal disorder	0.000531915
2002-01	Renal failure	0.00664894
2002-01	Renal failure acute	0.00292553
2002-01	Renal failure chronic	0.00106383
2002-01	Renal impairment	0.000531915
2002-01	Renal neoplasm	0.000265957
2002-01	Respiratory arrest	0.000797872
2002-01	Respiratory disorder	0.000265957
2002-01	Respiratory failure	0.000797872
2002-01	Rib fracture	0.000265957
2002-01	Scrotal oedema	0.000531915
2002-01	Sepsis	0.00106383
2002-01	Septic shock	0.00132979
2002-01	Sexual dysfunction	0.000265957
2002-01	Shoulder arthroplasty	0.000265957
2002-01	Sick sinus syndrome	0.00159574
2002-01	Silent myocardial infarction	0.000797872
2002-01	Sinus arrhythmia	0.000265957
2002-01	Sinus bradycardia	0.000265957
2002-01	Sinus tachycardia	0.000797872
2002-01	Sinusitis	0.000265957
2002-01	Skin ulcer	0.00132979
2002-01	Sleep apnoea syndrome	0.000531915
2002-01	Sleep disorder	0.000265957
2002-01	Sluggishness	0.000265957
2002-01	Speech disorder	0.00106383
2002-01	Sperm concentration decreased	0.000265957
2002-01	Splenomegaly	0.000265957
2002-01	Stent placement	0.00691489
2002-01	Sudden cardiac death	0.00159574
2002-01	Sudden death	0.000265957
2002-01	Supraventricular extrasystoles	0.000531915
2002-01	Supraventricular tachycardia	0.000797872
2002-01	Surgery	0.00239362
2002-01	Sweat gland infection	0.000265957
2002-01	Swelling	0.00159574
2002-01	Syncope	0.00159574
2002-01	Synovitis	0.000531915
2002-01	Tachyarrhythmia	0.000265957
2002-01	Tachycardia	0.000797872
2002-01	Tachypnoea	0.000531915
2002-01	Tenderness	0.000531915
2002-01	Thrombosis	0.00159574
2002-01	Tongue oedema	0.000265957
2002-01	Transient ischaemic attack	0.00957447
2002-01	Traumatic lung injury	0.000797872
2002-01	Tremor	0.000531915
2002-01	Tricuspid valve incompetence	0.00132979
2002-01	Tubulointerstitial nephritis	0.000531915
2002-01	Upper limb fracture	0.000265957
2002-01	Upper respiratory tract infection	0.000265957
2002-01	Urinary bladder haemorrhage	0.000265957
2002-01	Urinary incontinence	0.000265957
2002-01	Urinary retention	0.000265957
2002-01	Urinary tract infection	0.00106383
2002-01	Urticaria	0.000531915
2002-01	Varicose vein	0.000265957
2002-01	Vascular calcification	0.000265957
2002-01	Vascular graft	0.00106383
2002-01	Vascular resistance systemic decreased	0.000265957
2002-01	Vasculitis	0.000265957
2002-01	Ventricular arrhythmia	0.000265957
2002-01	Ventricular dysfunction	0.000531915
2002-01	Ventricular fibrillation	0.000531915
2002-01	Ventricular hypertrophy	0.000265957
2002-01	Ventricular hypokinesia	0.000531915
2002-01	Ventricular tachycardia	0.00159574
2002-01	Vertigo	0.000531915
2002-01	Viral infection	0.000531915
2002-01	Vision blurred	0.000797872
2002-01	Visual acuity reduced	0.000797872
2002-01	Visual field defect	0.000531915
2002-01	Visual impairment	0.000531915
2002-01	Vomiting	0.00265957
2002-01	Vulvovaginal mycotic infection	0.000531915
[truncated: 17,161 more rows]

## Sheet: Pioglitazone ADR time fractions
event date	ADR	ADR fraction
2000-01	Abasia	0.000686813
2000-01	Abdominal distension	0.00549451
2000-01	Abdominal pain	0.00961538
2000-01	Abdominal pain upper	0.00686813
2000-01	Abdominal tenderness	0.000686813
2000-01	Abnormal faeces	0.000686813
2000-01	Abscess	0.00137363
2000-01	Accident	0.000686813
2000-01	Acinetobacter infection	0.000686813
2000-01	Activated partial thromboplastin time prolonged	0.000686813
2000-01	Adhesion	0.000686813
2000-01	Alanine aminotransferase increased	0.00137363
2000-01	Alcohol interaction	0.00137363
2000-01	Alcohol intolerance	0.000686813
2000-01	Alopecia	0.00412088
2000-01	Amblyopia	0.00137363
2000-01	Amnesia	0.00137363
2000-01	Anaemia	0.0116758
2000-01	Angina pectoris	0.000686813
2000-01	Angioedema	0.000686813
2000-01	Anuria	0.000686813
2000-01	Anxiety	0.00274725
2000-01	Aortic valve stenosis	0.000686813
2000-01	Aphagia	0.000686813
2000-01	Aphasia	0.00137363
2000-01	Arrhythmia	0.000686813
2000-01	Arterial occlusive disease	0.000686813
2000-01	Arteriosclerosis	0.00137363
2000-01	Arthralgia	0.00618132
2000-01	Ascites	0.00206044
2000-01	Aspartate aminotransferase increased	0.00206044
2000-01	Aspiration	0.000686813
2000-01	Asthenia	0.0116758
2000-01	Asthma	0.00137363
2000-01	Atelectasis	0.000686813
2000-01	Atrioventricular block second degree	0.000686813
2000-01	Autoimmune disorder	0.000686813
2000-01	Back disorder	0.000686813
2000-01	Back pain	0.00412088
2000-01	Balance disorder	0.00206044
2000-01	Benign prostatic hyperplasia	0.00412088
2000-01	Bile duct cancer	0.00137363
2000-01	Bile duct obstruction	0.00343407
2000-01	Bile duct stone	0.00137363
2000-01	Biliary colic	0.00137363
2000-01	Biliary tract disorder	0.00206044
2000-01	Bilirubinuria	0.000686813
2000-01	Biopsy liver abnormal	0.00137363
2000-01	Bladder cancer	0.00824176
2000-01	Bladder disorder	0.000686813
2000-01	Blindness	0.000686813
2000-01	Blister	0.00137363
2000-01	Blood albumin decreased	0.000686813
2000-01	Blood alkaline phosphatase increased	0.00412088
2000-01	Blood bilirubin increased	0.0123626
2000-01	Blood creatine increased	0.000686813
2000-01	Blood creatinine increased	0.00274725
2000-01	Blood glucose decreased	0.000686813
2000-01	Blood glucose increased	0.00274725
2000-01	Blood lactate dehydrogenase increased	0.00274725
2000-01	Blood pressure decreased	0.000686813
2000-01	Blood pressure inadequately controlled	0.000686813
2000-01	Blood pressure increased	0.000686813
2000-01	Blood pressure systolic increased	0.000686813
2000-01	Blood urea increased	0.00274725
2000-01	Blood uric acid increased	0.000686813
2000-01	Bone disorder	0.000686813
2000-01	Brain stem infarction	0.000686813
2000-01	Bronchitis	0.00549451
2000-01	Bronchospasm	0.00206044
2000-01	Bundle branch block right	0.000686813
2000-01	Bursitis	0.000686813
2000-01	Carcinoembryonic antigen increased	0.000686813
2000-01	Cardiac disorder	0.00206044
2000-01	Cardiac failure	0.00480769
2000-01	Cardiac failure congestive	0.0240385
2000-01	Cardio-respiratory arrest	0.00206044
2000-01	Cardiomegaly	0.00343407
2000-01	Cardiomyopathy	0.000686813
2000-01	Cardiovascular function test abnormal	0.000686813
2000-01	Cataract	0.00137363
2000-01	Cataract diabetic	0.000686813
2000-01	Cellulitis	0.000686813
2000-01	Cerebral haemorrhage	0.00137363
2000-01	Cerebral infarction	0.000686813
2000-01	Cerebrovascular accident	0.00755495
2000-01	Cerebrovascular disorder	0.000686813
2000-01	Chest discomfort	0.000686813
2000-01	Chest pain	0.0130495
2000-01	Chills	0.00343407
2000-01	Cholangitis	0.000686813
2000-01	Cholangitis acute	0.00137363
2000-01	Cholecystitis	0.00206044
2000-01	Cholecystitis acute	0.000686813
2000-01	Cholelithiasis	0.00755495
2000-01	Cholestasis	0.00343407
2000-01	Chromaturia	0.00137363
2000-01	Chronic obstructive pulmonary disease	0.000686813
2000-01	Circulatory collapse	0.000686813
2000-01	Cold sweat	0.00137363
2000-01	Collagen disorder	0.000686813
2000-01	Colon cancer	0.00206044
2000-01	Coma	0.00206044
2000-01	Condition aggravated	0.0116758
2000-01	Confusional state	0.00549451
2000-01	Constipation	0.00206044
2000-01	Coronary arterial stent insertion	0.000686813
2000-01	Coronary artery disease	0.00137363
2000-01	Coronary artery occlusion	0.000686813
2000-01	Cough	0.00618132
2000-01	Cystitis	0.00137363
2000-01	Decreased activity	0.00137363
2000-01	Decreased appetite	0.0116758
2000-01	Dehydration	0.00137363
2000-01	Dementia	0.000686813
2000-01	Dental caries	0.00206044
2000-01	Depressed level of consciousness	0.000686813
2000-01	Dermatitis	0.00412088
2000-01	Diabetes mellitus	0.00824176
2000-01	Diabetes mellitus inadequate control	0.00824176
2000-01	Diabetic coma	0.000686813
2000-01	Diabetic nephropathy	0.000686813
2000-01	Diabetic retinopathy	0.00137363
2000-01	Diarrhoea	0.00480769
2000-01	Discomfort	0.00137363
2000-01	Disorientation	0.000686813
2000-01	Dizziness	0.00892857
2000-01	Drooling	0.000686813
2000-01	Drug administration error	0.00137363
2000-01	Drug ineffective	0.00206044
2000-01	Drug interaction	0.00137363
2000-01	Dry mouth	0.00137363
2000-01	Duodenitis	0.000686813
2000-01	Dysgeusia	0.000686813
2000-01	Dyspepsia	0.00343407
2000-01	Dysphagia	0.00137363
2000-01	Dyspnoea	0.0274725
2000-01	Dyspnoea exertional	0.00206044
2000-01	Dysuria	0.00206044
2000-01	Ecchymosis	0.00137363
2000-01	Ejection fraction abnormal	0.00412088
2000-01	Electrocardiogram ST segment depression	0.000686813
2000-01	Electrocardiogram abnormal	0.00274725
2000-01	Emotional disorder	0.00137363
2000-01	Emotional distress	0.00343407
2000-01	Endodontic procedure	0.000686813
2000-01	Enterococcal infection	0.000686813
2000-01	Escherichia infection	0.00137363
2000-01	Eye discharge	0.000686813
2000-01	Face oedema	0.00480769
2000-01	Faecal incontinence	0.000686813
2000-01	Faeces discoloured	0.00274725
2000-01	Fall	0.00549451
2000-01	Fatigue	0.00549451
2000-01	Fear	0.000686813
2000-01	Feeling abnormal	0.000686813
2000-01	Feeling hot	0.000686813
2000-01	Feeling jittery	0.000686813
2000-01	Fibrosis	0.00137363
2000-01	Flatulence	0.00206044
2000-01	Fluid retention	0.0123626
2000-01	Foot fracture	0.00137363
2000-01	Full blood count abnormal	0.00137363
2000-01	Gait disturbance	0.00549451
2000-01	Gallbladder cancer	0.000686813
2000-01	Gallbladder disorder	0.00274725
2000-01	Gallbladder enlargement	0.000686813
2000-01	Gallbladder oedema	0.00137363
2000-01	Gallbladder pain	0.000686813
2000-01	Gamma-glutamyltransferase increased	0.00206044
2000-01	Gastritis	0.000686813
2000-01	Gastrointestinal carcinoma	0.000686813
2000-01	Gastrointestinal disorder	0.00206044
2000-01	Gastrointestinal haemorrhage	0.000686813
2000-01	Gastrointestinal necrosis	0.00137363
2000-01	Gastrointestinal ulcer	0.000686813
2000-01	Gastrooesophageal reflux disease	0.000686813
2000-01	Generalised oedema	0.000686813
2000-01	Gingival hyperplasia	0.000686813
2000-01	Gingival pain	0.000686813
2000-01	Gingivitis	0.000686813
2000-01	Glycosylated haemoglobin increased	0.00412088
2000-01	Haemangioma	0.00206044
2000-01	Haemangioma of liver	0.000686813
2000-01	Haematochezia	0.00137363
2000-01	Haematocrit decreased	0.000686813
2000-01	Haemoglobin decreased	0.00206044
2000-01	Haemolysis	0.000686813
2000-01	Haemorrhage	0.00343407
2000-01	Haemorrhage urinary tract	0.00137363
2000-01	Haemorrhagic diathesis	0.000686813
2000-01	Headache	0.00618132
2000-01	Heart rate increased	0.00274725
2000-01	Hemiparesis	0.00137363
2000-01	Hemiplegia	0.00206044
2000-01	Hepaplastin abnormal	0.000686813
2000-01	Hepatic cirrhosis	0.00274725
2000-01	Hepatic congestion	0.000686813
2000-01	Hepatic encephalopathy	0.000686813
2000-01	Hepatic failure	0.00137363
2000-01	Hepatic fibrosis	0.000686813
2000-01	Hepatic function abnormal	0.000686813
2000-01	Hepatic infarction	0.000686813
2000-01	Hepatic necrosis	0.000686813
2000-01	Hepatic steatosis	0.00549451
2000-01	Hepatitis	0.00343407
2000-01	Hepatitis A antibody positive	0.000686813
2000-01	Hepatitis C antibody positive	0.000686813
2000-01	Hepatitis cholestatic	0.00343407
2000-01	Hepatocellular injury	0.00206044
2000-01	Hepatomegaly	0.00137363
2000-01	Hepatotoxicity	0.00206044
2000-01	Hyperaesthesia	0.00412088
2000-01	Hyperbilirubinaemia	0.00343407
2000-01	Hypergammaglobulinaemia benign monoclonal	0.000686813
2000-01	Hyperglycaemia	0.0212912
2000-01	Hyperhidrosis	0.00206044
2000-01	Hyperkalaemia	0.00137363
2000-01	Hyperlipidaemia	0.00137363
2000-01	Hypernatraemia	0.000686813
2000-01	Hypersensitivity	0.000686813
2000-01	Hypertension	0.00274725
2000-01	Hypertonia	0.000686813
2000-01	Hypertrophic cardiomyopathy	0.00137363
2000-01	Hypoaesthesia	0.00137363
2000-01	Hypoglycaemia	0.0157967
2000-01	Hypokinesia	0.000686813
2000-01	Hyponatraemia	0.00137363
2000-01	Hypophagia	0.00137363
2000-01	Hypoprothrombinaemia	0.000686813
2000-01	Hypotension	0.000686813
2000-01	Impaired healing	0.00137363
2000-01	Incision site complication	0.000686813
2000-01	Incision site infection	0.000686813
2000-01	Increased appetite	0.000686813
2000-01	Infection	0.000686813
2000-01	Inflammation	0.00137363
2000-01	Influenza like illness	0.000686813
2000-01	Insomnia	0.00274725
2000-01	International normalised ratio increased	0.000686813
2000-01	Interstitial lung disease	0.000686813
2000-01	Iron deficiency anaemia	0.00137363
2000-01	Irritability	0.00137363
2000-01	Jaundice	0.018544
2000-01	Jaundice cholestatic	0.000686813
2000-01	Joint stiffness	0.000686813
2000-01	Joint swelling	0.00343407
2000-01	Ketoacidosis	0.00137363
2000-01	Laboratory test abnormal	0.00137363
2000-01	Laryngitis	0.000686813
2000-01	Laryngospasm	0.000686813
2000-01	Left ventricular failure	0.000686813
2000-01	Lethargy	0.00137363
2000-01	Lipase increased	0.000686813
2000-01	Liver abscess	0.00137363
2000-01	Liver disorder	0.00412088
2000-01	Liver function test abnormal	0.0425824
2000-01	Localised infection	0.000686813
2000-01	Loss of consciousness	0.000686813
2000-01	Low density lipoprotein increased	0.000686813
2000-01	Lower extremity mass	0.000686813
2000-01	Lung abscess	0.000686813
2000-01	Lung disorder	0.000686813
2000-01	Lung infiltration	0.00274725
2000-01	Macular oedema	0.000686813
2000-01	Malaise	0.0116758
2000-01	Melaena	0.00274725
2000-01	Menstrual disorder	0.000686813
2000-01	Mental impairment	0.00206044
2000-01	Mesenteric occlusion	0.00137363
2000-01	Mitral valve disease	0.000686813
2000-01	Mitral valve incompetence	0.000686813
2000-01	Mobility decreased	0.000686813
2000-01	Mouth ulceration	0.000686813
2000-01	Muscle spasms	0.000686813
2000-01	Muscle tightness	0.000686813
2000-01	Myalgia	0.00343407
2000-01	Myelitis transverse	0.000686813
2000-01	Myocardial infarction	0.00412088
2000-01	Nail disorder	0.00206044
2000-01	Nausea	0.00549451
2000-01	Nervousness	0.00137363
2000-01	Neuropathy peripheral	0.000686813
2000-01	Obsessive-compulsive disorder	0.000686813
2000-01	Obstruction	0.00137363
2000-01	Obstructive airways disorder	0.00137363
2000-01	Occult blood positive	0.00137363
2000-01	Oedema	0.0260989
2000-01	Oedema peripheral	0.0267857
2000-01	Oesophageal varices haemorrhage	0.00206044
2000-01	Oropharyngeal pain	0.00206044
2000-01	Orthostatic hypotension	0.00137363
2000-01	Osteoarthritis	0.00343407
2000-01	Oxygen saturation decreased	0.000686813
2000-01	Pain	0.00618132
2000-01	Pain in extremity	0.000686813
2000-01	Pain in jaw	0.000686813
2000-01	Pallor	0.00137363
2000-01	Palpitations	0.00343407
2000-01	Pancreatic carcinoma	0.00274725
2000-01	Pancreatic disorder	0.00137363
2000-01	Pancreatitis	0.000686813
2000-01	Pancytopenia	0.000686813
2000-01	Paraesthesia	0.00274725
2000-01	Pathological fracture	0.000686813
2000-01	Pelvic fracture	0.000686813
2000-01	Pharyngitis	0.00274725
2000-01	Photophobia	0.000686813
2000-01	Platelet count decreased	0.00343407
2000-01	Pleural effusion	0.00206044
2000-01	Pneumonia	0.00343407
2000-01	Pneumonia bacterial	0.000686813
2000-01	Pneumonia viral	0.00137363
2000-01	Pollakiuria	0.00206044
2000-01	Polyarthritis	0.00206044
2000-01	Portal hypertension	0.00206044
2000-01	Post procedural complication	0.000686813
2000-01	Procedural site reaction	0.000686813
2000-01	Prostatic operation	0.000686813
2000-01	Prostatic specific antigen increased	0.000686813
2000-01	Proteinuria	0.00137363
2000-01	Prothrombin time prolonged	0.00206044
2000-01	Pruritus	0.00755495
2000-01	Pseudomonas infection	0.00206044
2000-01	Pulmonary congestion	0.00137363
2000-01	Pyrexia	0.00961538
2000-01	Rash maculo-papular	0.000686813
2000-01	Rectal cancer	0.000686813
2000-01	Red blood cell sedimentation rate increased	0.000686813
2000-01	Renal cyst	0.00137363
2000-01	Renal disorder	0.000686813
2000-01	Renal failure	0.00274725
2000-01	Renal failure acute	0.00137363
2000-01	Renal impairment	0.00137363
2000-01	Respiratory disorder	0.00137363
2000-01	Respiratory distress	0.000686813
2000-01	Respiratory rate increased	0.000686813
2000-01	Retching	0.000686813
2000-01	Reticulocyte count increased	0.000686813
2000-01	Rhabdomyolysis	0.000686813
2000-01	Rheumatoid factor positive	0.000686813
2000-01	Rhinitis	0.00137363
2000-01	Right ventricular failure	0.000686813
2000-01	Road traffic accident	0.00137363
2000-01	Rosacea	0.000686813
2000-01	Sedation	0.000686813
2000-01	Serratia infection	0.00137363
2000-01	Sinusitis	0.00206044
2000-01	Skin discolouration	0.00137363
2000-01	Skin disorder	0.00137363
2000-01	Sleep apnoea syndrome	0.000686813
2000-01	Speech disorder	0.000686813
2000-01	Spinal fusion surgery	0.000686813
2000-01	Staphylococcal infection	0.00206044
2000-01	Stasis dermatitis	0.000686813
2000-01	Stent placement	0.000686813
2000-01	Stupor	0.00137363
2000-01	Supraventricular extrasystoles	0.000686813
2000-01	Surgery	0.000686813
2000-01	Swelling	0.00206044
2000-01	Syncope	0.00137363
2000-01	T-cell type acute leukaemia	0.000686813
2000-01	Tachyarrhythmia	0.000686813
2000-01	Tachycardia	0.00206044
2000-01	Tenderness	0.000686813
2000-01	Thinking abnormal	0.000686813
2000-01	Thirst	0.00137363
2000-01	Thrombosis	0.00206044
2000-01	Tinnitus	0.000686813
2000-01	Tooth disorder	0.00412088
2000-01	Tooth extraction	0.000686813
2000-01	Tooth repair	0.000686813
2000-01	Toothache	0.000686813
2000-01	Toxicity to various agents	0.000686813
2000-01	Transaminases increased	0.00206044
2000-01	Transient ischaemic attack	0.00137363
2000-01	Tremor	0.000686813
2000-01	Trismus	0.000686813
2000-01	Upper respiratory tract infection	0.000686813
2000-01	Urinary incontinence	0.00206044
2000-01	Urinary retention	0.00274725
2000-01	Urinary tract disorder	0.000686813
2000-01	Urinary tract infection	0.00206044
2000-01	Varices oesophageal	0.000686813
2000-01	Vascular calcification	0.000686813
2000-01	Vasodilatation	0.00137363
2000-01	Ventricular extrasystoles	0.000686813
2000-01	Vision blurred	0.000686813
2000-01	Visual acuity reduced	0.00274725
2000-01	Vitreous haemorrhage	0.000686813
2000-01	Vomiting	0.00686813
2000-01	Weight decreased	0.00892857
2000-01	Weight fluctuation	0.000686813
2000-01	Weight increased	0.0425824
2000-01	White blood cell count increased	0.00137363
2001-01	Abdominal discomfort	0.000530786
2001-01	Abdominal distension	0.00106157
2001-01	Abdominal pain	0.00477707
2001-01	Abdominal pain lower	0.000530786
2001-01	Abdominal pain upper	0.00318471
2001-01	Abdominal tenderness	0.000530786
2001-01	Abnormal dreams	0.000530786
2001-01	Accident at work	0.000530786
2001-01	Acute leukaemia	0.00106157
2001-01	Affective disorder	0.000530786
2001-01	Aggression	0.000530786
2001-01	Alanine aminotransferase increased	0.0212314
2001-01	Alopecia	0.00212314
2001-01	Amblyopia	0.000530786
2001-01	Ammonia increased	0.000530786
2001-01	Amnesia	0.000530786
2001-01	Amyotrophic lateral sclerosis	0.000530786
2001-01	Anaemia	0.00530786
2001-01	Anger	0.000530786
2001-01	Angina pectoris	0.00159236
2001-01	Angina unstable	0.00159236
2001-01	Angioedema	0.00106157
2001-01	Angiogram pulmonary abnormal	0.000530786
2001-01	Angiopathy	0.00212314
2001-01	Antinuclear antibody positive	0.00159236
2001-01	Anuria	0.000530786
2001-01	Anxiety	0.00212314
2001-01	Aortic valve incompetence	0.00212314
2001-01	Aphagia	0.000530786
2001-01	Aphonia	0.000530786
2001-01	Appendicitis	0.00106157
2001-01	Arrhythmia	0.000530786
2001-01	Arterial disorder	0.000530786
2001-01	Arterial occlusive disease	0.00159236
2001-01	Arterial stenosis	0.000530786
2001-01	Arteriogram coronary abnormal	0.000530786
2001-01	Arteriosclerosis	0.00265393
2001-01	Arthralgia	0.00902335
2001-01	Arthritis	0.000530786
2001-01	Arthropathy	0.00106157
2001-01	Ascites	0.00265393
2001-01	Aspartate aminotransferase increased	0.0180467
2001-01	Asthenia	0.00690021
2001-01	Asthma	0.0037155
2001-01	Ataxia	0.00159236
2001-01	Atrial fibrillation	0.007431
2001-01	Atrial flutter	0.000530786
2001-01	Atrioventricular block complete	0.00159236
2001-01	Back injury	0.00106157
2001-01	Back pain	0.00318471
2001-01	Benign prostatic hyperplasia	0.00106157
2001-01	Bile duct cancer	0.00106157
2001-01	Bile duct obstruction	0.000530786
2001-01	Bile duct stenosis	0.000530786
2001-01	Bile duct stone	0.000530786
2001-01	Biliary tract disorder	0.00159236
2001-01	Bilirubin conjugated increased	0.000530786
2001-01	Bilirubinuria	0.000530786
2001-01	Biopsy uterus abnormal	0.000530786
2001-01	Bladder cancer	0.007431
2001-01	Bladder transitional cell carcinoma	0.000530786
2001-01	Blindness	0.00212314
2001-01	Blindness unilateral	0.000530786
2001-01	Blood albumin decreased	0.000530786
2001-01	Blood alkaline phosphatase increased	0.0111465
2001-01	Blood bilirubin increased	0.00690021
2001-01	Blood calcium increased	0.000530786
2001-01	Blood cholesterol increased	0.00159236
2001-01	Blood cortisol increased	0.000530786
2001-01	Blood creatine increased	0.000530786
2001-01	Blood creatine phosphokinase increased	0.00106157
2001-01	Blood glucose decreased	0.00636943
2001-01	Blood glucose fluctuation	0.00159236
2001-01	Blood glucose increased	0.0122081
2001-01	Blood immunoglobulin E increased	0.000530786
2001-01	Blood lactate dehydrogenase increased	0.00583864
2001-01	Blood phosphorus increased	0.000530786
2001-01	Blood potassium decreased	0.000530786
2001-01	Blood potassium increased	0.00265393
2001-01	Blood pressure decreased	0.00159236
2001-01	Blood pressure diastolic decreased	0.000530786
2001-01	Blood pressure increased	0.00477707
2001-01	Blood pressure systolic decreased	0.00106157
2001-01	Blood pressure systolic increased	0.00106157
2001-01	Blood sodium decreased	0.00106157
2001-01	Blood sodium increased	0.000530786
2001-01	Blood test abnormal	0.000530786
2001-01	Blood triglycerides increased	0.00159236
2001-01	Blood urea increased	0.00265393
2001-01	Blood uric acid abnormal	0.000530786
2001-01	Blood uric acid decreased	0.00106157
2001-01	Blood viscosity increased	0.000530786
2001-01	Body temperature increased	0.000530786
2001-01	Breast mass	0.000530786
2001-01	Bronchitis	0.00159236
2001-01	Bronchospasm	0.000530786
2001-01	Burning sensation	0.000530786
2001-01	Bursitis	0.000530786
2001-01	C-reactive protein increased	0.00106157
2001-01	Cachexia	0.000530786
2001-01	Calcinosis	0.00106157
2001-01	Cardiac arrest	0.00265393
2001-01	Cardiac disorder	0.00265393
2001-01	Cardiac failure	0.014862
2001-01	Cardiac failure acute	0.000530786
2001-01	Cardiac failure chronic	0.000530786
2001-01	Cardiac failure congestive	0.0180467
2001-01	Cardiac flutter	0.000530786
2001-01	Cardiac valve disease	0.00159236
2001-01	Cardio-respiratory arrest	0.00106157
2001-01	Cardiomegaly	0.007431
2001-01	Cardiomyopathy	0.000530786
2001-01	Carotid artery stenosis	0.000530786
2001-01	Carpal tunnel syndrome	0.00212314
2001-01	Cataract	0.00106157
2001-01	Cataract nuclear	0.00106157
2001-01	Cellulitis	0.00212314
2001-01	Cerebral infarction	0.00424628
2001-01	Cerebral ischaemia	0.000530786
2001-01	Cerebrovascular accident	0.00106157
2001-01	Chest X-ray abnormal	0.00106157
2001-01	Chest discomfort	0.00159236
2001-01	Chest pain	0.00530786
2001-01	Chills	0.00106157
2001-01	Cholangitis acute	0.000530786
2001-01	Cholangitis sclerosing	0.000530786
2001-01	Cholecystitis	0.000530786
2001-01	Cholecystitis acute	0.000530786
2001-01	Cholelithiasis	0.00265393
2001-01	Cholestasis	0.000530786
2001-01	Chromaturia	0.00212314
2001-01	Chronic obstructive pulmonary disease	0.00106157
2001-01	Circulatory collapse	0.00212314
2001-01	Cirrhosis alcoholic	0.000530786
2001-01	Colitis	0.000530786
2001-01	Colitis ulcerative	0.00106157
2001-01	Colon cancer	0.00265393
2001-01	Coma	0.000530786
2001-01	Computerised tomogram abnormal	0.000530786
2001-01	Condition aggravated	0.00955414
2001-01	Confusional state	0.000530786
2001-01	Constipation	0.00106157
2001-01	Contusion	0.000530786
2001-01	Convulsion	0.00106157
2001-01	Coronary arterial stent insertion	0.000530786
2001-01	Coronary artery disease	0.00318471
2001-01	Cough	0.00477707
2001-01	Crush injury	0.000530786
2001-01	Crying	0.000530786
2001-01	Cushing's syndrome	0.000530786
2001-01	Cyanosis	0.000530786
2001-01	Cyst	0.000530786
2001-01	Cystitis	0.00159236
2001-01	Death	0.000530786
2001-01	Decreased appetite	0.00424628
2001-01	Dehydration	0.00318471
2001-01	Delirium	0.000530786
2001-01	Dementia	0.000530786
2001-01	Dementia Alzheimer's type	0.000530786
2001-01	Dental caries	0.000530786
2001-01	Depressed level of consciousness	0.000530786
2001-01	Depression	0.00106157
2001-01	Dermatitis	0.00106157
2001-01	Diabetes mellitus	0.0116773
2001-01	Diabetes mellitus inadequate control	0.00849257
2001-01	Diabetic neuropathy	0.00424628
2001-01	Diabetic retinopathy	0.00106157
2001-01	Diarrhoea	0.00796178
2001-01	Disease recurrence	0.000530786
2001-01	Disorientation	0.000530786
2001-01	Disseminated intravascular coagulation	0.00106157
2001-01	Disturbance in attention	0.000530786
2001-01	Diverticulitis	0.000530786
2001-01	Dizziness	0.00849257
2001-01	Drug effect decreased	0.00159236
2001-01	Drug hypersensitivity	0.00212314
2001-01	Drug ineffective	0.00477707
2001-01	Drug interaction	0.00106157
2001-01	Dry mouth	0.00106157
2001-01	Dysarthria	0.00159236
2001-01	Dysgeusia	0.00212314
2001-01	Dyspepsia	0.00159236
2001-01	Dyspnoea	0.022293
2001-01	Dyspnoea exertional	0.00318471
2001-01	Dyspnoea paroxysmal nocturnal	0.00106157
2001-01	Echocardiogram abnormal	0.00212314
2001-01	Ejection fraction abnormal	0.00106157
2001-01	Ejection fraction decreased	0.00212314
2001-01	Electrocardiogram ST segment abnormal	0.000530786
2001-01	Electrocardiogram ST segment depression	0.00318471
2001-01	Electrocardiogram abnormal	0.00212314
2001-01	Emphysema	0.000530786
2001-01	Eosinophilia	0.00106157
2001-01	Epigastric discomfort	0.000530786
2001-01	Erythema	0.000530786
2001-01	Excoriation	0.000530786
2001-01	Eye discharge	0.000530786
2001-01	Eye disorder	0.000530786
2001-01	Eye haemorrhage	0.000530786
2001-01	Eye irritation	0.000530786
2001-01	Eye swelling	0.00106157
2001-01	Eyelid bleeding	0.000530786
2001-01	Face oedema	0.0037155
2001-01	Failure to thrive	0.00106157
2001-01	Fall	0.0037155
2001-01	Fat tissue increased	0.000530786
2001-01	Fatigue	0.0111465
2001-01	Feeling abnormal	0.00318471
2001-01	Feeling cold	0.000530786
2001-01	Feeling hot	0.000530786
2001-01	Feeling jittery	0.00106157
2001-01	Fibromyalgia	0.00106157
2001-01	Fibrosis	0.000530786
2001-01	Fibrous histiocytoma	0.000530786
2001-01	Fistula	0.000530786
2001-01	Flatulence	0.00212314
2001-01	Fluid retention	0.00636943
2001-01	Flushing	0.000530786
2001-01	Foot amputation	0.000530786
2001-01	Fungal skin infection	0.000530786
2001-01	Gait disturbance	0.00159236
2001-01	Gallbladder cancer	0.000530786
2001-01	Gallbladder operation	0.000530786
2001-01	Gamma-glutamyltransferase increased	0.00636943
2001-01	Gangrene	0.000530786
2001-01	Gastric disorder	0.000530786
2001-01	Gastric ulcer	0.000530786
2001-01	Gastric ulcer haemorrhage	0.000530786
2001-01	Gastritis	0.00159236
2001-01	Gastroenteritis	0.000530786
2001-01	Gastrointestinal disorder	0.000530786
2001-01	Gastrointestinal haemorrhage	0.000530786
2001-01	Gastrointestinal infection	0.000530786
2001-01	General physical health deterioration	0.000530786
2001-01	Generalised oedema	0.00212314
2001-01	Gingival bleeding	0.000530786
2001-01	Gingival hyperplasia	0.000530786
2001-01	Gingival pain	0.00159236
2001-01	Gingivitis	0.000530786
2001-01	Glaucoma	0.000530786
2001-01	Glycosylated haemoglobin increased	0.00265393
2001-01	Gout	0.000530786
2001-01	Groin pain	0.00106157
2001-01	Guillain-Barre syndrome	0.00159236
2001-01	HIV infection CDC Group IV subgroup C1	0.000530786
2001-01	Haematemesis	0.000530786
2001-01	Haematocrit decreased	0.00106157
2001-01	Haemodialysis	0.00265393
2001-01	Haemorrhage	0.00159236
2001-01	Hair colour changes	0.000530786
2001-01	Headache	0.00849257
2001-01	Heart rate decreased	0.000530786
2001-01	Heart rate increased	0.00318471
2001-01	Hemiparesis	0.000530786
2001-01	Hepatic cirrhosis	0.00159236
2001-01	Hepatic cyst	0.000530786
2001-01	Hepatic encephalopathy	0.000530786
2001-01	Hepatic failure	0.0037155
2001-01	Hepatic function abnormal	0.00583864
2001-01	Hepatic haemorrhage	0.00212314
2001-01	Hepatic necrosis	0.00159236
2001-01	Hepatic neoplasm	0.000530786
2001-01	Hepatic steatosis	0.00265393
2001-01	Hepatitis	0.00530786
2001-01	Hepatitis A antibody positive	0.000530786
2001-01	Hepatitis B	0.00212314
2001-01	Hepatitis B surface antigen positive	0.000530786
2001-01	Hepatitis cholestatic	0.00159236
2001-01	Hepatocellular injury	0.00477707
2001-01	Hepatomegaly	0.00106157
2001-01	Hepatotoxicity	0.00106157
2001-01	Herpes simplex	0.000530786
2001-01	Herpes zoster	0.00212314
2001-01	Hiatus hernia	0.000530786
2001-01	Hip arthroplasty	0.000530786
2001-01	Hip fracture	0.00106157
2001-01	Histology abnormal	0.000530786
2001-01	Hyperglycaemia	0.00530786
2001-01	Hyperhidrosis	0.00212314
2001-01	Hyperkinetic heart syndrome	0.00106157
2001-01	Hypernatraemia	0.000530786
2001-01	Hypersensitivity	0.00106157
2001-01	Hypertension	0.00106157
2001-01	Hyperthyroidism	0.000530786
2001-01	Hypertonia	0.000530786
2001-01	Hypoacusis	0.000530786
2001-01	Hypoaesthesia	0.00265393
2001-01	Hypoaesthesia oral	0.000530786
2001-01	Hypoglycaemia	0.00636943
2001-01	Hypoglycaemic coma	0.000530786
2001-01	Hypokalaemia	0.0037155
2001-01	Hypokinesia	0.000530786
2001-01	Hypophagia	0.000530786
2001-01	Hypoproteinaemia	0.000530786
2001-01	Hypotension	0.00159236
2001-01	Hypothyroidism	0.000530786
2001-01	Hypoventilation	0.000530786
2001-01	Hypoxia	0.00265393
2001-01	Hysterectomy	0.00106157
2001-01	Idiopathic thrombocytopenic purpura	0.00212314
2001-01	Ileus	0.000530786
2001-01	Ill-defined disorder	0.00106157
2001-01	Increased appetite	0.00106157
2001-01	Infection	0.0037155
2001-01	Inflammation	0.00106157
2001-01	Influenza	0.00212314
2001-01	Influenza like illness	0.00265393
2001-01	Insomnia	0.00318471
2001-01	Insulin resistance	0.000530786
2001-01	International normalised ratio increased	0.000530786
2001-01	Intervertebral disc protrusion	0.00106157
2001-01	Intestinal obstruction	0.000530786
2001-01	Iron deficiency anaemia	0.000530786
2001-01	Jaundice	0.00636943
2001-01	Jaundice cholestatic	0.000530786
2001-01	Jaw operation	0.000530786
2001-01	Joint injury	0.00106157
2001-01	Joint range of motion decreased	0.000530786
2001-01	Joint stiffness	0.000530786
2001-01	Joint swelling	0.00106157
2001-01	Kidney infection	0.00106157
2001-01	Laboratory test abnormal	0.000530786
2001-01	Laryngeal pain	0.000530786
2001-01	Left ventricular failure	0.00265393
2001-01	Leg amputation	0.000530786
2001-01	Lethargy	0.00106157
2001-01	Leukaemia	0.000530786
2001-01	Leukopenia	0.000530786
2001-01	Limb injury	0.000530786
2001-01	Lipoma	0.000530786
2001-01	Liver disorder	0.00530786
2001-01	Liver function test abnormal	0.00636943
2001-01	Local swelling	0.00265393
2001-01	Localised infection	0.000530786
2001-01	Localised oedema	0.000530786
2001-01	Low density lipoprotein increased	0.000530786
2001-01	Lower limb fracture	0.000530786
2001-01	Lower respiratory tract infection	0.000530786
2001-01	Lung infiltration	0.000530786
2001-01	Lung neoplasm malignant	0.00106157
2001-01	Lymphadenopathy	0.000530786
2001-01	Macular oedema	0.00106157
2001-01	Macular scar	0.000530786
2001-01	Maculopathy	0.000530786
2001-01	Major depression	0.000530786
2001-01	Malaise	0.00902335
2001-01	Malignant melanoma	0.000530786
2001-01	Marrow hyperplasia	0.000530786
2001-01	Medication error	0.000530786
2001-01	Melaena	0.000530786
2001-01	Meningitis	0.000530786
2001-01	Meniscus injury	0.000530786
2001-01	Menopausal symptoms	0.000530786
2001-01	Metastases to bone	0.00212314
2001-01	Metastases to liver	0.00212314
2001-01	Metastases to lung	0.00212314
2001-01	Metrorrhagia	0.00159236
2001-01	Mitral valve incompetence	0.00265393
2001-01	Monoparesis	0.000530786
2001-01	Monoplegia	0.000530786
2001-01	Mouth ulceration	0.00106157
2001-01	Multi-organ disorder	0.000530786
2001-01	Multi-organ failure	0.00212314
2001-01	Muscle atrophy	0.00106157
2001-01	Muscle injury	0.000530786
2001-01	Muscle spasms	0.00159236
2001-01	Muscular weakness	0.000530786
2001-01	Myalgia	0.0037155
2001-01	Myeloid metaplasia	0.000530786
2001-01	Myelopathy	0.000530786
2001-01	Myocardial infarction	0.00530786
2001-01	Myocardial ischaemia	0.00159236
2001-01	Nasopharyngitis	0.0037155
2001-01	Nausea	0.00849257
2001-01	Neck pain	0.000530786
2001-01	Necrosis	0.000530786
2001-01	Neoplasm	0.00106157
2001-01	Neoplasm malignant	0.000530786
2001-01	Nephrolithiasis	0.000530786
2001-01	Nephrosclerosis	0.00106157
2001-01	Nervous system disorder	0.00106157
2001-01	Neuropathy peripheral	0.000530786
2001-01	Neutrophil count increased	0.000530786
2001-01	No therapeutic response	0.000530786
2001-01	Oedema	0.0164544
2001-01	Oedema peripheral	0.0212314
2001-01	Oesophageal varices haemorrhage	0.000530786
2001-01	Oliguria	0.00159236
2001-01	Oral pain	0.000530786
2001-01	Oropharyngeal pain	0.00106157
2001-01	Orthopnoea	0.00106157
2001-01	Osteonecrosis	0.000530786
2001-01	Osteoporosis	0.00106157
2001-01	Ovarian cyst	0.000530786
2001-01	Oxygen saturation decreased	0.000530786
2001-01	PO2 decreased	0.000530786
2001-01	Pain	0.00690021
2001-01	Pain in extremity	0.00212314
2001-01	Pain in jaw	0.000530786
2001-01	Palpitations	0.00477707
2001-01	Pancytopenia	0.00212314
2001-01	Paraesthesia	0.00265393
2001-01	Paralysis	0.000530786
2001-01	Pericardial effusion	0.000530786
2001-01	Peripheral vascular disorder	0.00106157
2001-01	Peritonitis	0.000530786
2001-01	Pituitary-dependent Cushing's syndrome	0.000530786
2001-01	Platelet count decreased	0.00212314
2001-01	Pleural adhesion	0.000530786
2001-01	Pleural effusion	0.00955414
2001-01	Pneumonia	0.00424628
2001-01	Pneumonia bacterial	0.000530786
2001-01	Pneumonitis	0.000530786
2001-01	Pollakiuria	0.000530786
2001-01	Polyuria	0.000530786
2001-01	Poor peripheral circulation	0.000530786
2001-01	Portal hypertension	0.000530786
2001-01	Post procedural complication	0.000530786
2001-01	Post procedural haemorrhage	0.00106157
2001-01	Precancerous skin lesion	0.000530786
2001-01	Prostatic disorder	0.000530786
2001-01	Protein total increased	0.000530786
2001-01	Protein urine present	0.00106157
2001-01	Prothrombin time prolonged	0.00212314
2001-01	Pruritus	0.00583864
2001-01	Pulmonary congestion	0.00318471
2001-01	Pulmonary embolism	0.00212314
2001-01	Pulmonary haemorrhage	0.000530786
2001-01	Pulmonary hypertension	0.00106157
2001-01	Pulmonary mycosis	0.00106157
2001-01	Pulmonary oedema	0.00212314
2001-01	Pulmonary valve incompetence	0.00159236
2001-01	Purpura	0.00106157
2001-01	Pyrexia	0.00955414
2001-01	Rales	0.00106157
2001-01	Rash	0.0037155
2001-01	Rash erythematous	0.000530786
2001-01	Rash generalised	0.00106157
2001-01	Rash pruritic	0.00106157
2001-01	Renal cancer	0.000530786
2001-01	Renal disorder	0.00106157
2001-01	Renal failure	0.00318471
2001-01	Renal failure acute	0.00318471
2001-01	Renal haemorrhage	0.00106157
2001-01	Renal infarct	0.00159236
2001-01	Renal pain	0.000530786
2001-01	Respiratory arrest	0.00159236
2001-01	Respiratory disorder	0.000530786
2001-01	Respiratory distress	0.00106157
2001-01	Respiratory failure	0.00106157
2001-01	Retching	0.000530786
2001-01	Retinal disorder	0.000530786
2001-01	Retinal exudates	0.00106157
2001-01	Retinal haemorrhage	0.00106157
2001-01	Retinal ischaemia	0.000530786
2001-01	Retinal oedema	0.000530786
2001-01	Rhabdomyolysis	0.000530786
2001-01	Rheumatoid arthritis	0.00106157
2001-01	Rhinorrhoea	0.00159236
2001-01	Rib fracture	0.00106157
2001-01	Right ventricular failure	0.00106157
2001-01	Road traffic accident	0.00106157
2001-01	Salivary hypersecretion	0.000530786
2001-01	Scar	0.000530786
2001-01	Scleral discolouration	0.000530786
2001-01	Scrotal oedema	0.00106157
2001-01	Sensation of heaviness	0.000530786
2001-01	Sensitivity of teeth	0.000530786
2001-01	Sepsis	0.000530786
2001-01	Sinus tachycardia	0.000530786
2001-01	Sinusitis	0.00212314
2001-01	Skin discolouration	0.000530786
2001-01	Skin disorder	0.000530786
2001-01	Skin ulcer	0.000530786
2001-01	Smooth muscle antibody positive	0.000530786
2001-01	Sneezing	0.000530786
2001-01	Snoring	0.000530786
2001-01	Somnolence	0.00106157
2001-01	Speech disorder	0.000530786
2001-01	Spinal fracture	0.00212314
2001-01	Spleen disorder	0.000530786
2001-01	Splenomegaly	0.00106157
2001-01	Sputum increased	0.00106157
2001-01	Sputum retention	0.000530786
2001-01	Stent placement	0.000530786
2001-01	Stevens-Johnson syndrome	0.00106157
2001-01	Stridor	0.000530786
2001-01	Subretinal fibrosis	0.000530786
2001-01	Sudden death	0.000530786
2001-01	Supraventricular extrasystoles	0.00106157
2001-01	Surgery	0.00106157
2001-01	Swelling	0.00212314
2001-01	Syncope	0.00212314
2001-01	Tachycardia	0.00265393
2001-01	Tendonitis	0.000530786
2001-01	Tension	0.00106157
2001-01	Thirst	0.000530786
2001-01	Throat cancer	0.000530786
2001-01	Thrombocytopenia	0.00159236
2001-01	Thrombosis	0.00106157
2001-01	Tinnitus	0.000530786
2001-01	Tooth disorder	0.00106157
2001-01	Toothache	0.000530786
2001-01	Toxic skin eruption	0.00159236
2001-01	Toxicity to various agents	0.00106157
2001-01	Transaminases increased	0.000530786
2001-01	Transient ischaemic attack	0.00212314
2001-01	Treatment noncompliance	0.00265393
2001-01	Tremor	0.00477707
2001-01	Tricuspid valve incompetence	0.00265393
2001-01	Ulcer	0.000530786
2001-01	Ultrasound scan abnormal	0.000530786
2001-01	Underdose	0.000530786
2001-01	Urinary incontinence	0.000530786
2001-01	Urinary tract infection	0.000530786
2001-01	Urticaria	0.000530786
2001-01	Uterine enlargement	0.000530786
2001-01	VIIth nerve paralysis	0.00106157
2001-01	Vaginal haemorrhage	0.000530786
2001-01	Ventricular extrasystoles	0.000530786
2001-01	Ventricular fibrillation	0.000530786
2001-01	Ventricular hypertrophy	0.000530786
2001-01	Vertigo	0.00106157
2001-01	Viral infection	0.000530786
2001-01	Vision blurred	0.00212314
2001-01	Visual acuity reduced	0.00159236
2001-01	Visual impairment	0.00106157
2001-01	Vitreous haemorrhage	0.00106157
2001-01	Vomiting	0.000530786
2001-01	Weight decreased	0.00530786
2001-01	Weight increased	0.0323779
2001-01	Wheezing	0.000530786
2001-01	White blood cell count increased	0.00106157
2001-01	Wound	0.000530786
2001-01	Wound drainage	0.000530786
2001-01	Wound secretion	0.000530786
2002-01	Abdominal adhesions	0.00222469
2002-01	Abdominal distension	0.00778643
2002-01	Abdominal pain	0.00222469
2002-01	Abdominal pain lower	0.00111235
2002-01	Abdominal pain upper	0.00333704
2002-01	Abdominal rigidity	0.00222469
2002-01	Abnormal faeces	0.00111235
2002-01	Abortion spontaneous	0.00222469
2002-01	Abscess intestinal	0.00111235
2002-01	Acne	0.00111235
2002-01	Acute myocardial infarction	0.00556174
2002-01	Adenocarcinoma	0.00111235
2002-01	Adverse event	0.00111235
2002-01	Alanine aminotransferase increased	0.00111235
2002-01	Alopecia	0.00444939
2002-01	Anaemia	0.00556174
2002-01	Angina pectoris	0.00111235
2002-01	Angioedema	0.00111235
2002-01	Anuria	0.00111235
2002-01	Anxiety	0.00222469
2002-01	Apnoeic attack	0.00111235
2002-01	Appendicitis	0.00111235
2002-01	Arrhythmia	0.00222469
2002-01	Arterial disorder	0.00222469
2002-01	Arterial occlusive disease	0.00222469
2002-01	Arterial thrombosis	0.00111235
2002-01	Arthralgia	0.00444939
2002-01	Arthritis	0.00222469
2002-01	Arthropathy	0.00111235
2002-01	Aspartate aminotransferase abnormal	0.00111235
2002-01	Aspartate aminotransferase increased	0.00444939
2002-01	Asthenia	0.00444939
2002-01	Atrial fibrillation	0.00111235
2002-01	Atrioventricular block	0.00222469
2002-01	Back disorder	0.00222469
2002-01	Back pain	0.00222469
2002-01	Balance disorder	0.00111235
2002-01	Biliary tract disorder	0.00111235
2002-01	Bladder cancer	0.0244716
2002-01	Blindness	0.00222469
2002-01	Blister	0.00111235
2002-01	Blood albumin increased	0.00111235
2002-01	Blood alkaline phosphatase abnormal	0.00111235
2002-01	Blood alkaline phosphatase increased	0.00111235
2002-01	Blood bilirubin increased	0.00222469
2002-01	Blood calcium decreased	0.00111235
2002-01	Blood cholesterol increased	0.00111235
2002-01	Blood creatine abnormal	0.00111235
2002-01	Blood creatine phosphokinase increased	0.00444939
2002-01	Blood glucose abnormal	0.00222469
2002-01	Blood glucose decreased	0.0100111
2002-01	Blood glucose fluctuation	0.00111235
2002-01	Blood glucose increased	0.0244716
2002-01	Blood insulin increased	0.00111235
2002-01	Blood lactate dehydrogenase increased	0.00111235
2002-01	Blood magnesium decreased	0.00111235
2002-01	Blood potassium decreased	0.00111235
2002-01	Blood pressure decreased	0.00111235
2002-01	Blood pressure fluctuation	0.00111235
2002-01	Blood pressure increased	0.00333704
2002-01	Blood pressure systolic increased	0.00333704
2002-01	Blood triglycerides increased	0.00111235
2002-01	Blood urea increased	0.00111235
2002-01	Blood urea nitrogen/creatinine ratio increased	0.00111235
2002-01	Blood urine present	0.00333704
2002-01	Body temperature increased	0.00111235
2002-01	Brain stem infarction	0.00111235
2002-01	Breast cancer	0.00222469
2002-01	Carcinoembryonic antigen increased	0.00111235
2002-01	Cardiac disorder	0.00111235
2002-01	Cardiac failure	0.00222469
2002-01	Cardiac failure acute	0.00111235
2002-01	Cardiac failure congestive	0.0233593
2002-01	Cardiac murmur	0.00111235
2002-01	Cardiac operation	0.00111235
2002-01	Cardio-respiratory arrest	0.00222469
2002-01	Cardiomegaly	0.00444939
2002-01	Cataract	0.00222469
2002-01	Cells in urine	0.00111235
2002-01	Cerebral infarction	0.00667408
2002-01	Cerebrovascular accident	0.00333704
2002-01	Change of bowel habit	0.00111235
2002-01	Chest discomfort	0.00444939
2002-01	Chest pain	0.00111235
2002-01	Chills	0.00333704
2002-01	Cholelithiasis	0.00222469
2002-01	Cholestasis	0.00222469
2002-01	Chondropathy	0.00111235
2002-01	Coma	0.00111235
2002-01	Condition aggravated	0.0122358
2002-01	Constipation	0.00111235
2002-01	Convulsion	0.00111235
2002-01	Coronary artery disease	0.00222469
2002-01	Coronary artery occlusion	0.00111235
2002-01	Coronary artery stenosis	0.00333704
2002-01	Cough	0.00778643
2002-01	Cystitis	0.00111235
2002-01	Cystitis noninfective	0.00111235
2002-01	Deafness	0.00222469
2002-01	Death	0.00111235
2002-01	Decreased appetite	0.00667408
2002-01	Deep vein thrombosis	0.00111235
2002-01	Depression	0.00667408
2002-01	Diabetes mellitus	0.0133482
2002-01	Diabetes mellitus inadequate control	0.0122358
2002-01	Diabetic complication	0.00222469
2002-01	Diabetic nephropathy	0.00222469
2002-01	Diarrhoea	0.00444939
2002-01	Dilatation atrial	0.00111235
2002-01	Discomfort	0.00111235
2002-01	Disease progression	0.00111235
2002-01	Dizziness	0.0100111
2002-01	Drug effect decreased	0.00111235
2002-01	Drug ineffective	0.00444939
2002-01	Drug intolerance	0.00111235
2002-01	Dysarthria	0.00111235
2002-01	Dysgeusia	0.00222469
2002-01	Dyskinesia	0.00111235
2002-01	Dyspepsia	0.00222469
2002-01	Dysphagia	0.00444939
2002-01	Dysphonia	0.00111235
2002-01	Dyspnoea	0.00889878
2002-01	Dyspnoea exertional	0.00222469
2002-01	Dysstasia	0.00111235
2002-01	Electrocardiogram abnormal	0.00111235
2002-01	Emotional distress	0.00222469
2002-01	Endometrial cancer	0.00111235
2002-01	Eructation	0.00111235
2002-01	Erythema	0.00111235
2002-01	Erythema infectiosum	0.00111235
2002-01	Expressive language disorder	0.00111235
2002-01	Face oedema	0.00444939
2002-01	Facial paresis	0.00111235
2002-01	Fall	0.00444939
2002-01	Fatigue	0.00889878
2002-01	Feeling abnormal	0.00333704
2002-01	Femur fracture	0.00111235
2002-01	Fibromatosis	0.00111235
2002-01	Flatulence	0.00222469
2002-01	Fluid retention	0.00778643
2002-01	Foot fracture	0.00111235
2002-01	Fracture	0.00111235
2002-01	Gait disturbance	0.00667408
2002-01	Gallbladder disorder	0.00222469
2002-01	Gastric disorder	0.00333704
2002-01	Gastrointestinal disorder	0.00111235
2002-01	Gastrointestinal haemorrhage	0.00444939
2002-01	Gastrointestinal neoplasm	0.00111235
2002-01	Gastrointestinal pain	0.00111235
2002-01	Gingival atrophy	0.00111235
2002-01	Glycosylated haemoglobin increased	0.00444939
2002-01	Gout	0.00222469
2002-01	Haematocrit abnormal	0.00222469
2002-01	Haematocrit decreased	0.00111235
2002-01	Haematoma	0.00111235
2002-01	Haematuria	0.00222469
2002-01	Haemodialysis	0.00111235
2002-01	Haemoglobin abnormal	0.00111235
2002-01	Haemoglobin decreased	0.00333704
2002-01	Haemorrhage	0.00333704
2002-01	Hand fracture	0.00111235
2002-01	Head injury	0.00111235
2002-01	Headache	0.00889878
2002-01	Heart rate increased	0.00444939
2002-01	Hemiparesis	0.00111235
2002-01	Hemiplegia	0.00222469
2002-01	Hepatic encephalopathy	0.00111235
2002-01	Hepatic failure	0.00111235
2002-01	Hepatic function abnormal	0.00111235
2002-01	Hepatitis	0.00222469
2002-01	Hepatitis A	0.00111235
2002-01	Hepatitis C RNA positive	0.00111235
2002-01	Hepatitis acute	0.00111235
2002-01	Hyperhidrosis	0.00111235
2002-01	Hyperlipidaemia	0.00222469
2002-01	Hypersensitivity	0.00111235
2002-01	Hypertension	0.00667408
2002-01	Hypertrophy	0.00111235
2002-01	Hypervolaemia	0.00111235
2002-01	Hypoacusis	0.00111235
2002-01	Hypoaesthesia	0.00222469
2002-01	Hypoaesthesia oral	0.00111235
2002-01	Hypoglycaemia	0.00444939
2002-01	Hypoglycaemia neonatal	0.00333704
2002-01	Hypophagia	0.00222469
2002-01	Hypoproteinaemia	0.00333704
2002-01	Hyporeflexia	0.00111235
2002-01	Hypotension	0.00222469
2002-01	Hypoxia	0.00333704
2002-01	Hypoxic-ischaemic encephalopathy	0.00111235
2002-01	Hysterectomy	0.00222469
2002-01	Idiopathic thrombocytopenic purpura	0.00111235
2002-01	Ill-defined disorder	0.00111235
2002-01	Impaired gastric emptying	0.00222469
2002-01	Impaired healing	0.00111235
2002-01	Increased appetite	0.00111235
2002-01	Increased ventricular preload	0.00111235
2002-01	Infection	0.00222469
2002-01	Influenza like illness	0.00111235
2002-01	Ingrown hair	0.00111235
2002-01	Initial insomnia	0.00111235
2002-01	Injection site haemorrhage	0.00111235
2002-01	Injection site infection	0.00111235
2002-01	Insomnia	0.00333704
2002-01	Insulin resistance	0.00111235
2002-01	Intermittent claudication	0.00111235
2002-01	Interstitial lung disease	0.00111235
2002-01	Intestinal obstruction	0.00222469
2002-01	Iris disorder	0.00111235
2002-01	Irritability	0.00111235
2002-01	Jaundice	0.00222469
2002-01	Joint range of motion decreased	0.00111235
2002-01	Joint stiffness	0.00111235
2002-01	Joint swelling	0.00778643
2002-01	Ketoacidosis	0.00111235
2002-01	Knee arthroplasty	0.00111235
2002-01	Lacunar infarction	0.00111235
2002-01	Large intestinal obstruction	0.00111235
2002-01	Left ventricular failure	0.00111235
2002-01	Left ventricular hypertrophy	0.00111235
2002-01	Limb discomfort	0.00111235
2002-01	Liver disorder	0.00222469
2002-01	Liver function test abnormal	0.0100111
2002-01	Local swelling	0.0100111
2002-01	Localised infection	0.00333704
2002-01	Loss of consciousness	0.00111235
2002-01	Lymphoma	0.00111235
2002-01	Macular oedema	0.00111235
2002-01	Maculopathy	0.00222469
2002-01	Malaise	0.00889878
2002-01	Malignant melanoma	0.00333704
2002-01	Mastication disorder	0.00111235
2002-01	Maternal drugs affecting foetus	0.00667408
2002-01	Medical device complication	0.00111235
2002-01	Medication error	0.00111235
2002-01	Metabolic acidosis	0.00111235
2002-01	Metastases to central nervous system	0.00111235
2002-01	Metastasis	0.00111235
2002-01	Mobility decreased	0.00111235
2002-01	Muscle disorder	0.00111235
2002-01	Muscle spasms	0.00333704
2002-01	Muscle twitching	0.00333704
2002-01	Muscular weakness	0.00222469
2002-01	Myalgia	0.00444939
2002-01	Mydriasis	0.00111235
2002-01	Myocardial infarction	0.0133482
2002-01	Myoglobin blood increased	0.00111235
2002-01	Nasal congestion	0.00111235
2002-01	Nasopharyngitis	0.00778643
2002-01	Nausea	0.00667408
2002-01	Neonatal disorder	0.00111235
2002-01	Nephrotic syndrome	0.00111235
2002-01	Nerve injury	0.00111235
2002-01	Nervousness	0.00111235
2002-01	Neuropathic arthropathy	0.00111235
2002-01	Neurosis	0.00111235
2002-01	Obesity	0.00111235
2002-01	Occult blood positive	0.00222469
2002-01	Odynophagia	0.00111235
2002-01	Oedema	0.00556174
2002-01	Oedema peripheral	0.0122358
2002-01	Onychomycosis	0.00111235
2002-01	Optic ischaemic neuropathy	0.00111235
2002-01	Optic neuritis	0.00111235
2002-01	Osteoarthritis	0.00111235
2002-01	Osteoporosis	0.00222469
2002-01	Ovarian cyst	0.00222469
2002-01	Pain	0.00667408
2002-01	Pain in extremity	0.00444939
2002-01	Pancreatic carcinoma	0.00111235
2002-01	Pancreatic disorder	0.00111235
2002-01	Pancreatitis	0.00222469
2002-01	Pancreatitis chronic	0.00222469
2002-01	Pancytopenia	0.00222469
2002-01	Paralysis	0.00111235
2002-01	Parotid gland enlargement	0.00333704
2002-01	Patella fracture	0.00111235
2002-01	Periarthritis	0.00111235
2002-01	Peripheral vascular disorder	0.00111235
2002-01	Pharyngitis	0.00333704
2002-01	Pleural effusion	0.00889878
2002-01	Pneumonia	0.00556174
2002-01	Pollakiuria	0.00444939
2002-01	Polycystic ovaries	0.00111235
2002-01	Polyp	0.00222469
2002-01	Postoperative wound infection	0.00111235
2002-01	Pregnancy	0.00222469
2002-01	Premenstrual syndrome	0.00111235
2002-01	Procedural complication	0.00222469
2002-01	Prostate cancer	0.00333704
2002-01	Protein urine present	0.00222469
2002-01	Proteinuria	0.00333704
2002-01	Prothrombin time abnormal	0.00111235
2002-01	Pruritus	0.00333704
2002-01	Pseudomonas infection	0.00222469
2002-01	Pulmonary congestion	0.00444939
2002-01	Pulmonary oedema	0.0133482
2002-01	Pupillary reflex impaired	0.00333704
2002-01	Pupils unequal	0.00222469
2002-01	Pyrexia	0.00222469
2002-01	Rash	0.00111235
2002-01	Rash macular	0.00111235
2002-01	Red blood cell count abnormal	0.00111235
2002-01	Red blood cell sedimentation rate increased	0.00111235
2002-01	Refusal of treatment by patient	0.00111235
2002-01	Renal disorder	0.00111235
2002-01	Renal failure	0.00333704
2002-01	Renal failure acute	0.00111235
2002-01	Renal failure chronic	0.00111235
2002-01	Renal impairment	0.00556174
2002-01	Renal pain	0.00333704
2002-01	Retinopathy	0.00111235
2002-01	Rhabdomyolysis	0.00444939
2002-01	Rhinorrhoea	0.00111235
2002-01	Rib fracture	0.00111235
2002-01	Road traffic accident	0.00111235
2002-01	Rotator cuff syndrome	0.00222469
2002-01	Sciatic nerve neuropathy	0.00111235
2002-01	Seborrhoea	0.00111235
2002-01	Serum ferritin increased	0.00111235
2002-01	Shoulder arthroplasty	0.00111235
2002-01	Sinus disorder	0.00111235
2002-01	Sinus tachycardia	0.00222469
2002-01	Sinusitis	0.00333704
2002-01	Skin discolouration	0.00111235
2002-01	Skin disorder	0.00111235
2002-01	Snoring	0.00111235
2002-01	Somnolence	0.00222469
2002-01	Speech disorder	0.00111235
2002-01	Staphylococcal infection	0.00111235
2002-01	Stress fracture	0.00111235
2002-01	Sudden death	0.00111235
2002-01	Suicidal ideation	0.00111235
2002-01	Swelling	0.00444939
2002-01	Syncope	0.00222469
2002-01	Therapeutic response delayed	0.00111235
2002-01	Thermal burn	0.00111235
2002-01	Throat irritation	0.00222469
2002-01	Thrombocytopenia	0.00222469
2002-01	Thrombocytopenia neonatal	0.00333704
2002-01	Tongue disorder	0.00222469
2002-01	Tooth disorder	0.00111235
2002-01	Toothache	0.00111235
2002-01	Transient ischaemic attack	0.00333704
2002-01	Treatment noncompliance	0.00111235
2002-01	Tremor	0.00333704
2002-01	Type 2 diabetes mellitus	0.00111235
2002-01	Ulcer	0.00222469
2002-01	Upper limb fracture	0.00111235
2002-01	Upper respiratory tract congestion	0.00111235
2002-01	Upper respiratory tract infection	0.00222469
2002-01	Ureteric obstruction	0.00111235
2002-01	Urinary incontinence	0.00111235
2002-01	Urinary sediment present	0.00111235
2002-01	Urinary tract infection	0.00333704
2002-01	Urine analysis abnormal	0.00111235
2002-01	Urticaria	0.00222469
2002-01	Uveitis	0.00111235
2002-01	Venous occlusion	0.00111235
2002-01	Ventricular tachycardia	0.00111235
2002-01	Vision blurred	0.00444939
2002-01	Visual acuity reduced	0.00556174
2002-01	Visual field defect	0.00222469
2002-01	Vomiting	0.00222469
2002-01	Weight decreased	0.00778643
2002-01	Weight fluctuation	0.00111235
2002-01	Weight increased	0.0355951
2002-01	White blood cell count abnormal	0.00111235
2002-01	White blood cell count decreased	0.00111235
2002-01	White blood cell count increased	0.00111235
2003-01	Abasia	0.00311526
2003-01	Abdominal distension	0.00519211
2003-01	Abdominal pain	0.00519211
2003-01	Abdominal pain lower	0.00103842
2003-01	Abdominal pain upper	0.00207684
2003-01	Abdominal wall disorder	0.00103842
2003-01	Acute coronary syndrome	0.00519211
2003-01	Acute myeloid leukaemia	0.00103842
2003-01	Acute myocardial infarction	0.00103842
2003-01	Acute pulmonary oedema	0.00415369
2003-01	Acute respiratory distress syndrome	0.00207684
2003-01	Acute respiratory failure	0.00207684
2003-01	Agitation	0.00103842
2003-01	Alanine aminotransferase	0.00103842
2003-01	Alanine aminotransferase increased	0.00519211
2003-01	Alcohol use	0.00103842
2003-01	Alcoholic liver disease	0.00103842
2003-01	Amaurosis fugax	0.00103842
2003-01	Amnesia	0.00103842
2003-01	Anaemia	0.00623053
2003-01	Anaphylactic reaction	0.00207684
2003-01	Angina pectoris	0.00415369
2003-01	Angina unstable	0.00519211
2003-01	Ankle fracture	0.00103842
2003-01	Anorgasmia	0.00311526
2003-01	Anuria	0.00207684
2003-01	Anxiety	0.00103842
2003-01	Aortic valve calcification	0.00103842
2003-01	Aortic valve incompetence	0.00103842
2003-01	Aortic valve stenosis	0.00207684
2003-01	Appendicitis	0.00103842
2003-01	Arrhythmia	0.00103842
2003-01	Arterial disorder	0.00103842
2003-01	Arterial occlusive disease	0.00103842
2003-01	Arteriosclerosis	0.00103842
2003-01	Arthralgia	0.00311526
2003-01	Arthritis	0.00103842
2003-01	Arthropod bite	0.00103842
2003-01	Ascites	0.00103842
2003-01	Aspartate aminotransferase	0.00103842
2003-01	Aspartate aminotransferase increased	0.00519211
2003-01	Asthenia	0.00623053
2003-01	Atelectasis	0.00207684
2003-01	Atrial fibrillation	0.00311526
2003-01	Band neutrophil count increased	0.00103842
2003-01	Biliary neoplasm	0.00103842
2003-01	Biopsy liver abnormal	0.00103842
2003-01	Bladder cancer	0.0301142
2003-01	Bladder cancer recurrent	0.00103842
2003-01	Bladder pain	0.00103842
2003-01	Bladder spasm	0.00103842
2003-01	Blindness	0.00103842
2003-01	Blindness unilateral	0.00207684
2003-01	Blister	0.00103842
2003-01	Blood albumin decreased	0.00207684
2003-01	Blood alkaline phosphatase increased	0.00415369
2003-01	Blood bilirubin increased	0.00311526
2003-01	Blood cholesterol increased	0.00311526
2003-01	Blood creatine phosphokinase increased	0.00103842
2003-01	Blood creatinine increased	0.00519211
2003-01	Blood disorder	0.00207684
2003-01	Blood electrolytes abnormal	0.00103842
2003-01	Blood glucose	0.00103842
2003-01	Blood glucose abnormal	0.00415369
2003-01	Blood glucose decreased	0.00415369
2003-01	Blood glucose fluctuation	0.00103842
2003-01	Blood glucose increased	0.0134995
2003-01	Blood pressure increased	0.00623053
2003-01	Blood pressure systolic increased	0.00103842
2003-01	Blood sodium decreased	0.00103842
2003-01	Blood urea increased	0.00311526
2003-01	Bone marrow failure	0.00103842
2003-01	Brain injury	0.00103842
2003-01	Brain natriuretic peptide increased	0.00519211
2003-01	Brain neoplasm	0.00103842
2003-01	Brain neoplasm malignant	0.00207684
2003-01	Brain oedema	0.00207684
2003-01	Brain scan abnormal	0.00103842
2003-01	Breast cancer	0.00103842
2003-01	Breast cancer female	0.00103842
2003-01	Breath sounds abnormal	0.00103842
2003-01	Bronchitis	0.00519211
2003-01	Bronchospasm	0.00207684
2003-01	Bundle branch block left	0.00207684
2003-01	Bundle branch block right	0.00103842
2003-01	Bunion	0.00207684
2003-01	Burning sensation	0.00103842
2003-01	C-reactive protein increased	0.00103842
2003-01	Cardiac arrest	0.00103842
2003-01	Cardiac disorder	0.00519211
2003-01	Cardiac failure	0.00519211
2003-01	Cardiac failure congestive	0.0207684
2003-01	Cardiac flutter	0.00103842
2003-01	Cardiac sarcoidosis	0.00103842
2003-01	Cardio-respiratory arrest	0.00103842
2003-01	Cardiogenic shock	0.00103842
2003-01	Cardiomegaly	0.00830737
2003-01	Cardiomyopathy	0.00207684
2003-01	Cardiovascular disorder	0.00207684
2003-01	Carotid artery occlusion	0.00103842
2003-01	Carpal tunnel syndrome	0.00311526
2003-01	Cerebral atrophy	0.00103842
2003-01	Cerebral haematoma	0.00207684
2003-01	Cerebral haemorrhage	0.00519211
2003-01	Cerebrovascular accident	0.00623053
2003-01	Cerebrovascular disorder	0.00103842
2003-01	Chest X-ray abnormal	0.00207684
2003-01	Chest discomfort	0.00415369
2003-01	Chest pain	0.00726895
2003-01	Chills	0.00311526
2003-01	Cholecystectomy	0.00103842
2003-01	Cholecystitis	0.00311526
2003-01	Cholelithiasis	0.00519211
2003-01	Chronic obstructive pulmonary disease	0.00207684
2003-01	Circulatory collapse	0.00103842
2003-01	Clavicle fracture	0.00103842
2003-01	Coagulopathy	0.00103842
2003-01	Colon cancer	0.00103842
2003-01	Coma	0.00311526
2003-01	Comminuted fracture	0.00103842
2003-01	Compression fracture	0.00207684
2003-01	Computerised tomogram abnormal	0.00103842
2003-01	Concussion	0.00207684
2003-01	Condition aggravated	0.00830737
2003-01	Confusional state	0.00311526
2003-01	Contusion	0.00103842
2003-01	Convulsion	0.00207684
2003-01	Corneal disorder	0.00103842
2003-01	Corneal transplant	0.00103842
2003-01	Coronary artery bypass	0.00103842
2003-01	Coronary artery disease	0.00311526
2003-01	Coronary artery occlusion	0.00519211
2003-01	Cough	0.00103842
2003-01	Crohn's disease	0.00103842
2003-01	Cyanosis	0.00103842
2003-01	Cystitis	0.00415369
2003-01	Decreased appetite	0.0103842
2003-01	Dehydration	0.00311526
2003-01	Dementia Alzheimer's type	0.00207684
2003-01	Dental caries	0.00103842
2003-01	Depressed level of consciousness	0.00311526
2003-01	Depression	0.00103842
2003-01	Dermoid cyst	0.00103842
2003-01	Diabetes mellitus	0.00726895
2003-01	Diabetes mellitus inadequate control	0.00623053
2003-01	Dialysis	0.00207684
2003-01	Diarrhoea	0.00415369
2003-01	Disease recurrence	0.00103842
2003-01	Disseminated intravascular coagulation	0.00103842
2003-01	Dizziness	0.00623053
2003-01	Drug effect decreased	0.00207684
2003-01	Drug ineffective	0.00311526
2003-01	Drug interaction	0.00103842
2003-01	Dyskinesia	0.00103842
2003-01	Dyspepsia	0.00103842
2003-01	Dyspnoea	0.00830737
2003-01	Dyspnoea exertional	0.00623053
2003-01	Ear pain	0.00103842
2003-01	Electrocardiogram ST segment abnormal	0.00103842
2003-01	Electrocardiogram ST segment depression	0.00311526
2003-01	Electrocardiogram abnormal	0.00103842
2003-01	Enterocolitis	0.00103842
2003-01	Epilepsy	0.00103842
2003-01	Erectile dysfunction	0.00415369
2003-01	Erythema	0.00103842
2003-01	Exostosis	0.00207684
2003-01	Extrasystoles	0.00103842
2003-01	Face oedema	0.00519211
2003-01	Fall	0.00830737
2003-01	Fat tissue increased	0.00415369
2003-01	Fatigue	0.0103842
2003-01	Feeling abnormal	0.00415369
2003-01	Fibromyalgia	0.00207684
2003-01	Fluid overload	0.00207684
2003-01	Fluid retention	0.00726895
2003-01	Foot deformity	0.00207684
2003-01	Gait disturbance	0.00519211
2003-01	Gastric ulcer	0.00103842
2003-01	Gastroenteritis salmonella	0.00103842
2003-01	Gastrointestinal anastomotic leak	0.00103842
2003-01	Gastrointestinal disorder	0.00207684
2003-01	Gastrointestinal haemorrhage	0.00103842
2003-01	General physical health deterioration	0.00103842
2003-01	Generalised oedema	0.00311526
2003-01	Glomerulonephritis	0.00207684
2003-01	Glycosylated haemoglobin increased	0.00519211
2003-01	Gout	0.00103842
2003-01	Haematocrit decreased	0.00103842
2003-01	Haematoma	0.00103842
2003-01	Haemodialysis	0.00103842
2003-01	Haemoglobin decreased	0.00103842
2003-01	Haemolytic anaemia	0.00103842
2003-01	Haemoptysis	0.00103842
2003-01	Haemorrhage	0.00207684
2003-01	Haemorrhage urinary tract	0.00103842
2003-01	Hallucination	0.00103842
2003-01	Hand-arm vibration syndrome	0.00311526
2003-01	Headache	0.00830737
2003-01	Heart rate increased	0.00207684
2003-01	Helicobacter infection	0.00103842
2003-01	Hemiplegia	0.00103842
2003-01	Hepatic cancer	0.00311526
2003-01	Hepatic cirrhosis	0.00207684
2003-01	Hepatic congestion	0.00207684
2003-01	Hepatic enzyme increased	0.00103842
2003-01	Hepatic failure	0.00415369
2003-01	Hepatic function abnormal	0.00311526
2003-01	Hepatic steatosis	0.00415369
2003-01	Hepatitis	0.00311526
2003-01	Hepatitis A	0.00207684
2003-01	Hepatitis C	0.00311526
2003-01	Hepatitis C virus test positive	0.00103842
2003-01	Hepatitis toxic	0.00207684
2003-01	Hepatocellular injury	0.00311526
2003-01	Herpes zoster	0.00103842
2003-01	Hydrocephalus	0.00519211
2003-01	Hypercoagulation	0.00103842
2003-01	Hyperglycaemia	0.00207684
2003-01	Hyperlipidaemia	0.00103842
2003-01	Hypersomnia	0.00103842
2003-01	Hypertension	0.00519211
2003-01	Hypoaesthesia	0.00207684
2003-01	Hypoglycaemia	0.00934579
2003-01	Hypoglycaemic coma	0.00311526
2003-01	Hypophagia	0.00103842
2003-01	Hypoventilation	0.00103842
2003-01	Hypovolaemia	0.00311526
2003-01	Incontinence	0.00207684
2003-01	Incorrect dose administered	0.00103842
2003-01	Infarction	0.00103842
2003-01	Infection	0.00207684
2003-01	Influenza	0.00207684
2003-01	Injection site erythema	0.00103842
2003-01	Injection site pain	0.00103842
2003-01	Insomnia	0.00207684
2003-01	International normalised ratio decreased	0.00103842
2003-01	Interstitial lung disease	0.00207684
2003-01	Intertrigo	0.00103842
2003-01	Intracranial pressure increased	0.00415369
2003-01	Intraventricular haemorrhage	0.00311526
2003-01	Iodine allergy	0.00103842
2003-01	Iron deficiency	0.00103842
2003-01	Jaundice	0.00103842
2003-01	Joint swelling	0.00311526
2003-01	Kidney transplant rejection	0.00103842
2003-01	Laceration	0.00103842
2003-01	Laryngeal pain	0.00103842
2003-01	Left ventricular failure	0.00103842
2003-01	Lethargy	0.00311526
2003-01	Leukaemia	0.00103842
2003-01	Lipomatosis	0.00103842
2003-01	Liver function test abnormal	0.00519211
2003-01	Local swelling	0.00103842
2003-01	Localised infection	0.00103842
2003-01	Loss of consciousness	0.00415369
2003-01	Loss of libido	0.00311526
2003-01	Lower limb fracture	0.00207684
2003-01	Lung infection	0.00103842
2003-01	Lymphadenopathy	0.00103842
2003-01	Lymphocele	0.00103842
2003-01	Lymphoedema	0.00103842
2003-01	Lymphoma	0.00103842
2003-01	Macular oedema	0.00103842
2003-01	Maculopathy	0.00103842
2003-01	Malaise	0.00311526
2003-01	Medical device complication	0.00103842
2003-01	Metabolic encephalopathy	0.00103842
2003-01	Metastases to liver	0.00207684
2003-01	Metastatic carcinoma of the bladder	0.00103842
2003-01	Metastatic neoplasm	0.00103842
2003-01	Migraine	0.00103842
2003-01	Monocyte count increased	0.00103842
2003-01	Motor dysfunction	0.00103842
2003-01	Muscle spasms	0.00103842
2003-01	Myalgia	0.00103842
2003-01	Myelodysplastic syndrome	0.00207684
2003-01	Myocardial infarction	0.00519211
2003-01	Nasal congestion	0.00103842
2003-01	Nasopharyngitis	0.00623053
2003-01	Nausea	0.00934579
2003-01	Nephrolithiasis	0.00207684
2003-01	Nephrotic syndrome	0.00207684
2003-01	Nerve injury	0.00207684
2003-01	Nervousness	0.00103842
2003-01	Neutropenia	0.00103842
2003-01	Neutrophil count decreased	0.00103842
2003-01	No therapeutic response	0.00103842
2003-01	Occult blood positive	0.00311526
2003-01	Oedema	0.00415369
2003-01	Oedema peripheral	0.0249221
2003-01	Oliguria	0.00103842
2003-01	Orthopnoea	0.00103842
2003-01	Pain	0.00934579
2003-01	Pain in extremity	0.00311526
2003-01	Palpitations	0.00103842
2003-01	Pancreatic carcinoma	0.00415369
2003-01	Pancreatitis	0.00103842
2003-01	Pancreatitis haemorrhagic	0.00103842
2003-01	Pancreatitis necrotising	0.00103842
2003-01	Pancytopenia	0.00207684
2003-01	Paraesthesia	0.00311526
2003-01	Peptic ulcer	0.00103842
2003-01	Pericardial effusion	0.00103842
2003-01	Peripheral coldness	0.00103842
2003-01	Peripheral vascular disorder	0.00103842
2003-01	Peritoneal lesion	0.00103842
2003-01	Platelet count decreased	0.00103842
2003-01	Pleural effusion	0.00519211
2003-01	Pneumonia	0.00934579
2003-01	Pneumonia bacterial	0.00207684
2003-01	Pneumonitis	0.00103842
2003-01	Poisoning	0.00103842
2003-01	Post procedural complication	0.00415369
2003-01	Productive cough	0.00103842
2003-01	Prostate cancer	0.00311526
2003-01	Proteinuria	0.00103842
2003-01	Pruritus	0.00207684
2003-01	Pseudocyst	0.00103842
2003-01	Pulmonary congestion	0.00311526
2003-01	Pulmonary embolism	0.00207684
2003-01	Pulmonary fibrosis	0.00207684
2003-01	Pulmonary haemorrhage	0.00207684
2003-01	Pulmonary oedema	0.00623053
2003-01	Pulmonary vascular disorder	0.00103842
2003-01	Pupillary reflex impaired	0.00103842
2003-01	Pyrexia	0.00311526
2003-01	QRS axis abnormal	0.00103842
2003-01	Radiation injury	0.00103842
2003-01	Rales	0.00103842
2003-01	Rash	0.00103842
2003-01	Rash erythematous	0.00103842
2003-01	Rash generalised	0.00103842
2003-01	Rectal haemorrhage	0.00103842
2003-01	Renal cell carcinoma	0.00311526
2003-01	Renal cyst	0.00103842
2003-01	Renal disorder	0.00103842
2003-01	Renal failure	0.00519211
2003-01	Renal failure acute	0.00519211
2003-01	Renal failure chronic	0.00103842
2003-01	Respiratory distress	0.00103842
2003-01	Respiratory tract infection	0.00311526
2003-01	Retinal detachment	0.00103842
2003-01	Rhabdomyolysis	0.00103842
2003-01	Rotator cuff syndrome	0.00103842
2003-01	Scar	0.00207684
2003-01	Sensation of pressure	0.00103842
2003-01	Sensory loss	0.00103842
2003-01	Septic shock	0.00103842
2003-01	Skin exfoliation	0.00103842
2003-01	Skin hyperpigmentation	0.00103842
2003-01	Sleep apnoea syndrome	0.00103842
2003-01	Sleep disorder	0.00103842
2003-01	Small intestinal obstruction	0.00207684
2003-01	Snoring	0.00103842
2003-01	Somnolence	0.00207684
2003-01	Splenomegaly	0.00103842
2003-01	Sputum purulent	0.00103842
2003-01	Sudden cardiac death	0.00103842
2003-01	Sudden death	0.00103842
2003-01	Surgery	0.00103842
2003-01	Swelling	0.00415369
2003-01	Swelling face	0.00103842
2003-01	Tachycardia	0.00103842
2003-01	Thinking abnormal	0.00103842
2003-01	Thoracic vertebral fracture	0.00207684
2003-01	Thrombocytopenia	0.00103842
2003-01	Tooth fracture	0.00103842
2003-01	Transient ischaemic attack	0.00103842
2003-01	Transitional cell carcinoma	0.00103842
2003-01	Treatment noncompliance	0.00103842
2003-01	Tremor	0.00103842
2003-01	Troponin T	0.00103842
2003-01	Upper limb fracture	0.00103842
2003-01	Ureteric cancer	0.00103842
2003-01	Urinary retention	0.00103842
2003-01	Urinary tract infection	0.00103842
2003-01	Urine output decreased	0.00103842
2003-01	Urine output increased	0.00103842
2003-01	Urticaria	0.00207684
2003-01	VIIth nerve paralysis	0.00103842
2003-01	Varices oesophageal	0.00103842
2003-01	Vasodilatation	0.00207684
2003-01	Ventricular dysfunction	0.00207684
2003-01	Vertigo	0.00103842
2003-01	Viral infection	0.00103842
2003-01	Vision blurred	0.00415369
2003-01	Visual impairment	0.00103842
2003-01	Vomiting	0.00311526
2003-01	Weight decreased	0.00623053
2003-01	Weight increased	0.0311526
2003-01	Weight loss poor	0.00103842
2003-01	White blood cell count	0.00103842
2003-01	White blood cell count decreased	0.00207684
2003-01	White blood cell count increased	0.00103842
2003-01	Wound secretion	0.00103842
2003-01	Wrist fracture	0.00311526
2004-01	Abdominal discomfort	0.00233645
2004-01	Abdominal distension	0.00116822
2004-01	Abdominal pain	0.00116822
2004-01	Abdominal pain lower	0.00233645
2004-01	Abdominal pain upper	0.00233645
2004-01	Abdominal tenderness	0.00116822
2004-01	Abortion threatened	0.00116822
2004-01	Acute coronary syndrome	0.00116822
2004-01	Acute myocardial infarction	0.00584112
2004-01	Alanine aminotransferase increased	0.00584112
2004-01	Alcohol use	0.00116822
2004-01	Ammonia increased	0.00116822
2004-01	Amnesia	0.00116822
2004-01	Anaemia	0.00934579
2004-01	Anaemia of chronic disease	0.00233645
2004-01	Anal fissure	0.00116822
2004-01	Angina pectoris	0.00116822
2004-01	Angina unstable	0.00116822
2004-01	Ankle fracture	0.00116822
2004-01	Anti-platelet antibody positive	0.00233645
2004-01	Anxiety	0.00116822
2004-01	Aortic arteriosclerosis	0.00116822
2004-01	Aortic valve disease	0.00233645
2004-01	Aortic valve incompetence	0.00116822
2004-01	Aortic valve sclerosis	0.00116822
2004-01	Aplastic anaemia	0.00116822
2004-01	Aptyalism	0.00116822
2004-01	Arterial disorder	0.00116822
2004-01	Arteriosclerosis	0.00116822
2004-01	Arteriosclerosis coronary artery	0.00233645
2004-01	Arthralgia	0.00934579
2004-01	Arthritis	0.00350467
2004-01	Arthropathy	0.00116822
2004-01	Ascites	0.00116822
2004-01	Aspartate aminotransferase increased	0.0046729
2004-01	Asthenia	0.00584112
2004-01	Atrial fibrillation	0.00584112
2004-01	Atrial flutter	0.00116822
2004-01	Atrioventricular block	0.00116822
2004-01	Atypical mycobacterial infection	0.00116822
2004-01	Autoimmune hepatitis	0.00350467
2004-01	Autonomic neuropathy	0.00116822
2004-01	Back pain	0.00700935
2004-01	Barium swallow abnormal	0.00116822
2004-01	Bedridden	0.00233645
2004-01	Bladder cancer	0.0408879
2004-01	Bladder cancer recurrent	0.00116822
2004-01	Bladder disorder	0.00116822
2004-01	Bladder transitional cell carcinoma	0.00233645
2004-01	Blindness unilateral	0.00350467
2004-01	Blood alkaline phosphatase increased	0.00116822
2004-01	Blood bilirubin increased	0.00116822
2004-01	Blood cholesterol increased	0.00350467
2004-01	Blood creatine phosphokinase increased	0.0046729
2004-01	Blood glucose abnormal	0.00116822
2004-01	Blood glucose decreased	0.00116822
2004-01	Blood glucose increased	0.0175234
2004-01	Blood immunoglobulin G increased	0.00233645
2004-01	Blood iron decreased	0.00116822
2004-01	Blood pressure increased	0.00233645
2004-01	Blood test abnormal	0.00233645
2004-01	Blood urea increased	0.00116822
2004-01	Blood urine	0.00116822
2004-01	Brain neoplasm	0.00116822
2004-01	Breast cancer female	0.00233645
2004-01	Bronchitis	0.00233645
2004-01	Calculus ureteric	0.00116822
2004-01	Cardiac disorder	0.00584112
2004-01	Cardiac failure	0.00350467
2004-01	Cardiac failure congestive	0.010514
2004-01	Cardiomegaly	0.00116822
2004-01	Cardiomyopathy	0.00116822
2004-01	Carotid artery stenosis	0.0046729
2004-01	Cerebral infarction	0.0046729
2004-01	Cerebrovascular accident	0.00700935
2004-01	Cervical vertebral fracture	0.00116822
2004-01	Chest discomfort	0.00700935
2004-01	Chest pain	0.00934579
2004-01	Chills	0.00116822
2004-01	Cholecystectomy	0.00116822
2004-01	Cholelithiasis	0.00116822
2004-01	Chronic hepatitis	0.00116822
2004-01	Clavicle fracture	0.00116822
2004-01	Clear cell renal cell carcinoma	0.00116822
2004-01	Colon cancer	0.00116822
2004-01	Condition aggravated	0.00700935
2004-01	Confusional state	0.00116822
2004-01	Coronary artery bypass	0.00116822
2004-01	Coronary artery disease	0.00584112
2004-01	Coronary artery occlusion	0.00700935
2004-01	Coronary artery stenosis	0.00233645
2004-01	Coronary artery thrombosis	0.00350467
2004-01	Cough	0.00116822
2004-01	Cystitis	0.00233645
2004-01	Deafness	0.00116822
2004-01	Death	0.00817757
2004-01	Decreased appetite	0.0046729
2004-01	Defaecation urgency	0.00233645
2004-01	Dehydration	0.00116822
2004-01	Dementia	0.00233645
2004-01	Depressed level of consciousness	0.00116822
2004-01	Dermatitis bullous	0.00116822
2004-01	Diabetes mellitus	0.00116822
2004-01	Diabetes mellitus inadequate control	0.00584112
2004-01	Diabetic gangrene	0.00116822
2004-01	Dialysis	0.0046729
2004-01	Diarrhoea	0.00116822
2004-01	Diastolic dysfunction	0.00116822
2004-01	Dizziness	0.0140187
2004-01	Drug effect decreased	0.00116822
2004-01	Drug eruption	0.00584112
2004-01	Drug ineffective	0.00350467
2004-01	Drug interaction	0.00116822
2004-01	Drug level decreased	0.00116822
2004-01	Dry eye	0.00233645
2004-01	Dry mouth	0.00233645
2004-01	Dry skin	0.00350467
2004-01	Dysacusis	0.00116822
2004-01	Dysgeusia	0.00233645
2004-01	Dyspepsia	0.00116822
2004-01	Dyspnoea	0.0233645
2004-01	Dyspnoea exertional	0.00233645
2004-01	Dysuria	0.00116822
2004-01	Economic problem	0.00116822
2004-01	Encephalopathy	0.0046729
2004-01	Eosinophilia	0.00116822
2004-01	Epigastric discomfort	0.00116822
2004-01	Epistaxis	0.00233645
2004-01	Excoriation	0.00233645
2004-01	Eye swelling	0.00116822
2004-01	Fall	0.0175234
2004-01	Fatigue	0.00350467
2004-01	Feeling abnormal	0.0046729
2004-01	Fluid overload	0.00116822
2004-01	Fluid retention	0.00233645
2004-01	Full blood count decreased	0.00116822
2004-01	Gait disturbance	0.00817757
2004-01	Gamma-glutamyltransferase increased	0.00116822
2004-01	Gastric disorder	0.00116822
2004-01	Gastric haemorrhage	0.00350467
2004-01	Gastric polyps	0.00116822
2004-01	Gastritis	0.00350467
2004-01	Gastrointestinal disorder	0.00116822
2004-01	Gastrointestinal motility disorder	0.00116822
2004-01	Gastrooesophageal reflux disease	0.00116822
2004-01	Generalised oedema	0.00233645
2004-01	Glare	0.00233645
2004-01	Glucose urine	0.00116822
2004-01	Glycosylated haemoglobin increased	0.00350467
2004-01	Gout	0.00233645
2004-01	Grand mal convulsion	0.00233645
2004-01	Haematocrit decreased	0.00350467
2004-01	Haematoma	0.00350467
2004-01	Haematuria	0.00116822
2004-01	Haemoglobin decreased	0.00233645
2004-01	Haemolysis	0.00350467
2004-01	Haemorrhage	0.00233645
2004-01	Head and neck cancer	0.00116822
2004-01	Headache	0.00584112
2004-01	Heart rate decreased	0.00233645
2004-01	Heart rate increased	0.0046729
2004-01	Heart rate irregular	0.00116822
2004-01	Hemiplegia	0.00233645
2004-01	Hepatic atrophy	0.00116822
2004-01	Hepatic cirrhosis	0.00233645
2004-01	Hepatic failure	0.00116822
2004-01	Hepatic necrosis	0.00116822
2004-01	Hepatic steatosis	0.00233645
2004-01	Hepatitis	0.00233645
2004-01	Hepatitis acute	0.00350467
2004-01	Hepatitis fulminant	0.00116822
2004-01	Hepatomegaly	0.00350467
2004-01	Hiatus hernia	0.00116822
2004-01	Hyperglycaemia	0.00116822
2004-01	Hyperhidrosis	0.00350467
2004-01	Hyperkalaemia	0.00116822
2004-01	Hyperreflexia	0.00116822
2004-01	Hypersomnia	0.00116822
2004-01	Hypertension	0.00700935
2004-01	Hypertensive crisis	0.00116822
2004-01	Hyperthyroidism	0.00233645
2004-01	Hyperuricaemia	0.00116822
2004-01	Hyperventilation	0.00233645
2004-01	Hypoaesthesia	0.00116822
2004-01	Hypoglycaemia	0.00233645
2004-01	Hypoglycaemic seizure	0.00116822
2004-01	Hypokalaemia	0.00116822
2004-01	Hyponatraemia	0.00116822
2004-01	Iatrogenic injury	0.00116822
2004-01	Idiopathic thrombocytopenic purpura	0.00233645
2004-01	Ill-defined disorder	0.00116822
2004-01	Immune system disorder	0.00233645
2004-01	Impaired work ability	0.00116822
2004-01	Inappropriate antidiuretic hormone secretion	0.00233645
2004-01	Increased upper airway secretion	0.00116822
2004-01	Infection	0.00116822
2004-01	Inflammation	0.00350467
2004-01	Influenza	0.00350467
2004-01	Influenza like illness	0.00116822
2004-01	Insomnia	0.00116822
2004-01	Intervertebral disc disorder	0.00116822
2004-01	Intervertebral disc protrusion	0.00233645
2004-01	Iron deficiency	0.00350467
2004-01	Iron deficiency anaemia	0.00233645
2004-01	Jaundice	0.00350467
2004-01	Jaundice cholestatic	0.00116822
2004-01	Joint contracture	0.00116822
2004-01	Joint dislocation	0.00233645
2004-01	Joint range of motion decreased	0.00116822
2004-01	Joint swelling	0.00584112
2004-01	Kidney fibrosis	0.00116822
2004-01	Kidney infection	0.00233645
2004-01	Laryngeal pain	0.00233645
2004-01	Leg amputation	0.00116822
2004-01	Leiomyoma	0.00116822
2004-01	Lethargy	0.00350467
2004-01	Ligament sprain	0.00233645
2004-01	Lipoedema	0.00116822
2004-01	Liver disorder	0.00116822
2004-01	Liver function test abnormal	0.00116822
2004-01	Localised infection	0.00116822
2004-01	Loss of consciousness	0.00233645
2004-01	Lung carcinoma cell type unspecified stage IV	0.00233645
2004-01	Lung consolidation	0.00116822
2004-01	Lung neoplasm	0.00116822
2004-01	Lymphoedema	0.00116822
2004-01	Malaise	0.00700935
2004-01	Mass	0.00116822
2004-01	Maternal drugs affecting foetus	0.00116822
2004-01	Medication error	0.00116822
2004-01	Melaena	0.00350467
2004-01	Mental status changes	0.0046729
2004-01	Metastases to bone	0.00116822
2004-01	Metastases to liver	0.00116822
2004-01	Metastases to lung	0.00116822
2004-01	Metastases to lymph nodes	0.00116822
2004-01	Metastases to retroperitoneum	0.00116822
2004-01	Metastatic carcinoma of the bladder	0.00116822
2004-01	Microalbuminuria	0.00116822
2004-01	Middle insomnia	0.00233645
2004-01	Mitral valve incompetence	0.00116822
2004-01	Mitral valve repair	0.00116822
2004-01	Mitral valve replacement	0.00116822
2004-01	Mitral valve sclerosis	0.00116822
2004-01	Motion sickness	0.00116822
2004-01	Movement disorder	0.00116822
2004-01	Multiple fractures	0.00116822
2004-01	Multiple sclerosis	0.00233645
2004-01	Muscle haemorrhage	0.00233645
2004-01	Muscle spasms	0.00116822
2004-01	Musculoskeletal pain	0.00116822
2004-01	Musculoskeletal stiffness	0.00116822
2004-01	Myalgia	0.00116822
2004-01	Myocardial infarction	0.0140187
2004-01	Myocardial ischaemia	0.00350467
2004-01	Nausea	0.010514
2004-01	Neck pain	0.00116822
2004-01	Neoplasm recurrence	0.00116822
2004-01	Nephropathy	0.00116822
2004-01	Nephrotic syndrome	0.00233645
2004-01	Non-Hodgkin's lymphoma recurrent	0.00116822
2004-01	Obesity	0.00116822
2004-01	Occult blood positive	0.00233645
2004-01	Oedema	0.00350467
2004-01	Oedema genital	0.00116822
2004-01	Oedema peripheral	0.0116822
2004-01	Oesophageal stenosis	0.00116822
2004-01	Osteoarthritis	0.00233645
2004-01	Overdose	0.00116822
2004-01	Pain	0.00934579
2004-01	Pain in extremity	0.00116822
2004-01	Pain in jaw	0.00350467
2004-01	Palpitations	0.00116822
2004-01	Pancreatic carcinoma	0.00116822
2004-01	Pancreatic neoplasm	0.00116822
2004-01	Pancreatitis acute	0.00116822
2004-01	Pancreatitis haemorrhagic	0.00116822
2004-01	Panic attack	0.00116822
2004-01	Paraesthesia	0.00233645
2004-01	Pemphigoid	0.00233645
2004-01	Pemphigus	0.00350467
2004-01	Peritonitis	0.00116822
2004-01	Photophobia	0.00233645
2004-01	Plasma cell myeloma	0.00233645
2004-01	Pleural effusion	0.00116822
2004-01	Pneumonia	0.00116822
2004-01	Pneumonia aspiration	0.00116822
2004-01	Pollakiuria	0.00350467
2004-01	Post-traumatic stress disorder	0.00116822
2004-01	Pregnancy	0.00116822
2004-01	Procedural pain	0.00116822
2004-01	Product quality issue	0.00116822
2004-01	Prostate cancer	0.00116822
2004-01	Prostatic disorder	0.00116822
2004-01	Pruritus	0.00116822
2004-01	Psoriasis	0.00116822
2004-01	Pulmonary congestion	0.00233645
2004-01	Pulmonary hypertension	0.00116822
2004-01	Pulmonary oedema	0.00116822
2004-01	Pyrexia	0.00233645
2004-01	Radiation injury	0.00116822
2004-01	Rash	0.00116822
[truncated: 12,896 more rows]

## Sheet: ingredient-ADR associations
ingredient	ADR	RRR	q-value
ACWBQPMHZXGDFX-QFIPXVFZSA-N	Abasia	2.28123	6.1936e-25
AXFGWXLCWCNPHP-UHFFFAOYSA-K	Abasia	5.38291	0.00415752
AYXYPKUFHZROOJ-ZETCQYMHSA-N	Abasia	2.71516	1.16277e-112
AZSNMRSAGSSBNP-XPNPUAGNSA-N	Abasia	3.68794	6.9376e-05
BPRHUIZQVSMCRT-VEUZHWNKSA-M	Abasia	2.26204	1.7719e-26
BYXCFUMGEBZDDI-UHFFFAOYSA-N	Abasia	3.04162	2.73181e-14
CIUSIIWVMHENRE-OLNBODJMSA-N	Abasia	2.38833	7.11475e-06
FABPRXSRWADJSP-MEDUHNTESA-N	Abasia	2.00486	4.21819e-05
Factor VIIa	Abasia	5.66126	2.40265e-50
FNHKPVJBJVTLMP-UHFFFAOYSA-N	Abasia	6.01682	2.09411e-45
GSDSWSVVBLHKDQ-JTQLQIEISA-N	Abasia	5.92513	0
IIDJRNMFWXDHID-UHFFFAOYSA-N	Abasia	5.66126	2.40265e-50
IXOXBSCIXZEQEQ-UHTZMRCNSA-N	Abasia	6.22109	1.42879e-06
JRURYQJSLYLRLN-BJMVGYQFSA-N	Abasia	5.38088	4.12045e-40
JYGXADMDTFJGBT-VWUMJDOOSA-N	Abasia	3.60906	2.02758e-41
KKGQTZUTZRNORY-UHFFFAOYSA-N	Abasia	1.98588	7.90766e-10
KPYSYYIEGFHWSV-UHFFFAOYSA-N	Abasia	2.86613	1.05037e-28
LDCRTTXIJACKKU-ONEGZZNKSA-N	Abasia	2.49866	4.36952e-60
LTMHDMANZUZIPE-PUGKRICDSA-N	Abasia	4.11653	1.26378e-54
MLDQJTXFUGDVEO-UHFFFAOYSA-N	Abasia	4.3846	4.60806e-77
MYSWGUAQZAJSOK-UHFFFAOYSA-N	Abasia	4.85814	6.93261e-135
NUKYPUAOHBNCPY-UHFFFAOYSA-N	Abasia	9.95617	0
OLNTVTPDXPETLC-XPWALMASSA-N	Abasia	2.26634	2.53023e-08
OUYCCCASQSFEME-UHFFFAOYSA-N	Abasia	2.53942	9.58802e-21
PLBHSZGDDKCEHR-UHFFFAOYSA-N	Abasia	4.16075	3.22437e-07
QPCDCPDFJACHGM-UHFFFAOYSA-K	Abasia	4.98245	1.43158e-52
RYMZZMVNJRMUDD-HGQWONQESA-N	Abasia	2.73162	2.57456e-67
TZFNLOMSOLWIDK-JTQLQIEISA-N	Abasia	4.58143	9.24585e-55
UGJMXCAKCUNAIE-UHFFFAOYSA-N	Abasia	2.59351	1.64408e-34
UTNUDOFZCWSZMS-YFHOEESVSA-N	Abasia	6.22525	4.04554e-135
VMWNQDUVQKEIOC-UHFFFAOYSA-N	Abasia	4.18907	0.0498681
WTDRDQBEARUVNC-LURJTMIESA-N	Abasia	4.58737	6.98894e-55
WVDDGKGOMKODPV-UHFFFAOYSA-N	Abasia	2.76316	0.0226881
XRASPMIURGNCCH-UHFFFAOYSA-N	Abasia	3.17145	7.03966e-124
XSVMFMHYUFZWBK-NSHDSACASA-N	Abasia	4.81223	3.06081e-89
XUKUURHRXDUEBC-KAYWLYCHSA-M	Abasia	2.61749	2.07873e-97
CIUSIIWVMHENRE-OLNBODJMSA-N	Abdominal abscess	5.39387	1.74219e-07
DHSUYTOATWAVLW-WFVMDLQDSA-M	Abdominal abscess	6.38246	6.7552e-06
FPZLLRFZJZRHSY-HJYUBDRYSA-N	Abdominal abscess	8.43585	1.34511e-17
GMFOYLQJZUFMSC-SPKBELHCSA-N	Abdominal abscess	8.39832	2.72884e-17
JSWZEAMFRNKZNL-UHFFFAOYSA-N	Abdominal abscess	5.1491	0.000992235
MSWZFWKMSRAUBD-QZABAPFNSA-N	Abdominal abscess	5.16501	1.6563e-09
QFJCIRLUMZQUOT-HPLJOQBZSA-N	Abdominal abscess	6.13177	1.07053e-08
QJJXYPPXXYFBGM-LJIGMGMYSA-N	Abdominal abscess	3.84773	3.3911e-05
SHGAZHPCJJPHSC-XFYACQKRSA-N	Abdominal abscess	6.23904	2.77025e-45
VAOCPAMSLUNLGC-UHFFFAOYSA-N	Abdominal abscess	4.84783	0.00184758
WINHZLLDWRZWRT-ATVHPVEESA-N	Abdominal abscess	4.76786	3.0008e-14
ZSKVGTPCRGIANV-ZXFLCMHBSA-N	Abdominal abscess	6.38246	6.7552e-06
ZSWVADAIGMSQBB-UHFFFAOYSA-L	Abdominal abscess	5.29841	1.72821e-18
CIUSIIWVMHENRE-OLNBODJMSA-N	Abdominal adhesions	7.74686	9.34342e-24
GAGWJHPBXLXJQN-UORFTKCHSA-N	Abdominal adhesions	3.89246	0.000186282
GFIJNRVAKGFPGQ-LIJARHBVSA-N	Abdominal adhesions	4.10727	6.54938e-06
JSWZEAMFRNKZNL-UHFFFAOYSA-N	Abdominal adhesions	20.6459	5.4594e-197
OGSPWJRAVKPPFI-UHFFFAOYSA-N	Abdominal adhesions	5.04889	1.20112e-19
SEERZIQQUAZTOL-ANMDKAQQSA-N	Abdominal adhesions	5.04889	1.20112e-19
Trastuzumab	Abdominal adhesions	11.2422	3.20288e-43
WWYNJERNGUHSAO-UHFFFAOYSA-N	Abdominal adhesions	2.3478	1.00895e-05
AHLBNYSZXLDEJQ-FWEHEUNISA-N	Abdominal discomfort	1.68873	1.37227e-13
AQIXAKUUQRKLND-UHFFFAOYSA-N	Abdominal discomfort	3.37531	2.77229e-05
BBAWEDCPNXPBQM-GDEBMMAJSA-N	Abdominal discomfort	1.53259	1.28529e-05
BOFQWVMAQOTZIW-UHFFFAOYSA-N	Abdominal discomfort	2.80267	2.07411e-70
BPRHUIZQVSMCRT-VEUZHWNKSA-M	Abdominal discomfort	1.44929	0.000283561
BRUQQQPBMZOVGD-XFKAJCMBSA-N	Abdominal discomfort	1.88894	1.01157e-33
BSYNRYMUTXBXSQ-UHFFFAOYSA-N	Abdominal discomfort	1.86752	1.19308e-23
CIUSIIWVMHENRE-OLNBODJMSA-N	Abdominal discomfort	3.33741	8.88186e-63
CMWTZPSULFXXJA-UHFFFAOYSA-M	Abdominal discomfort	3.23315	0
CMWTZPSULFXXJA-VIFPVBQESA-N	Abdominal discomfort	3.76168	4.57715e-20
CUIHSIWYWATEQL-UHFFFAOYSA-N	Abdominal discomfort	2.40523	8.37416e-27
DCOPUUMXTXDBNB-UHFFFAOYSA-M	Abdominal discomfort	1.94521	7.79305e-13
DCOPUUMXTXDBNB-UHFFFAOYSA-N	Abdominal discomfort	3.81322	1.25191e-15
Factor VIIa	Abdominal discomfort	3.56695	1.1618e-31
FNKQXYHWGSIFBK-RPDRRWSUSA-N	Abdominal discomfort	4.67807	1.21406e-22
HEFNNWSXXWATRW-UHFFFAOYSA-N	Abdominal discomfort	2.55037	1.15594e-144
HEYBXKVTQOEUTP-UHFFFAOYSA-N	Abdominal discomfort	1.99899	0.000174929
HFNKQEVNSGCOJV-OAHLLOKOSA-N	Abdominal discomfort	1.83968	0.0309687
IIDJRNMFWXDHID-UHFFFAOYSA-N	Abdominal discomfort	3.56695	1.1618e-31
IMWZZHHPURKASS-UHFFFAOYSA-N	Abdominal discomfort	4.58269	9.72878e-14
ISWRGOKTTBVCFA-UHFFFAOYSA-N	Abdominal discomfort	6.33283	2.62232e-118
ITNKVODZACVXDS-YNUSHXQLSA-N	Abdominal discomfort	5.22239	1.19139e-117
JQSHBVHOMNKWFT-UHFFFAOYSA-N	Abdominal discomfort	3.61843	0
KAIWQAZASNVPLR-QCIJIYAXSA-N	Abdominal discomfort	3.26823	4.9425e-119
KKGQTZUTZRNORY-UHFFFAOYSA-N	Abdominal discomfort	1.92471	2.82163e-24
KSGXQBZTULBEEQ-UHFFFAOYSA-N	Abdominal discomfort	2.69968	2.11828e-167
KWORUUGOSLYAGD-UHFFFAOYSA-N	Abdominal discomfort	4.86636	1.09886e-19
KYYIDSXMWOZKMP-UHFFFAOYSA-N	Abdominal discomfort	1.66596	0.00173487
LDCRTTXIJACKKU-ONEGZZNKSA-N	Abdominal discomfort	5.33982	0
LHHCSNFAOIFYRV-DOVBMPENSA-N	Abdominal discomfort	2.41875	1.33641e-11
LJVAJPDWBABPEJ-PNUFFHFMSA-N	Abdominal discomfort	3.25564	4.99254e-16
LLPOLZWFYMWNKH-NXHIVTLCSA-N	Abdominal discomfort	2.00638	3.33156e-10
LTMHDMANZUZIPE-PUGKRICDSA-N	Abdominal discomfort	1.8009	0.000473276
LTXREWYXXSTFRX-QGZVFWFLSA-N	Abdominal discomfort	3.1781	4.71463e-18
LZPZPHGJDAGEJZ-AKAIJSEGSA-N	Abdominal discomfort	2.80988	8.73823e-06
MBBCVAKAJPKAKM-UHFFFAOYSA-N	Abdominal discomfort	10.9047	3.57594e-301
MFFMDFFZMYYVKS-SECBINFHSA-N	Abdominal discomfort	2.00974	4.81563e-29
MPBVHIBUJCELCL-UHFFFAOYSA-N	Abdominal discomfort	4.01019	4.15803e-137
MQTOSJVFKKJCRP-BICOPXKESA-N	Abdominal discomfort	2.21573	1.57811e-05
NUKYPUAOHBNCPY-UHFFFAOYSA-N	Abdominal discomfort	1.94279	3.57754e-13
OGSPWJRAVKPPFI-UHFFFAOYSA-N	Abdominal discomfort	2.53365	5.52589e-86
OLNTVTPDXPETLC-XPWALMASSA-N	Abdominal discomfort	2.04348	2.7552e-15
PAJMKGZZBBTTOY-ZFORQUDYSA-N	Abdominal discomfort	1.58476	0.00161949
PVNIIMVLHYAWGP-UHFFFAOYSA-N	Abdominal discomfort	2.34225	8.77746e-123
QGJUIPDUBHWZPV-SGTAVMJGSA-N	Abdominal discomfort	2.07641	0.043771
RZEKVGVHFLEQIL-UHFFFAOYSA-N	Abdominal discomfort	1.90853	6.46917e-47
RZVAJINKPMORJF-UHFFFAOYSA-N	Abdominal discomfort	1.3479	1.69339e-07
SEERZIQQUAZTOL-ANMDKAQQSA-N	Abdominal discomfort	2.53365	5.52589e-86
SGEGOXDYSFKCPT-UHFFFAOYSA-N	Abdominal discomfort	2.37527	0.0498068
SNICXCGAKADSCV-JTQLQIEISA-N	Abdominal discomfort	2.20669	3.0325e-44
SUBDBMMJDZJVOS-UHFFFAOYSA-N	Abdominal discomfort	2.16674	3.6787e-43
SWQJXJOGLNCZEY-UHFFFAOYSA-N	Abdominal discomfort	3.96676	1.00035e-09
SYIKUFDOYJFGBQ-YLAFAASESA-N	Abdominal discomfort	4.01306	5.53412e-106
Trastuzumab	Abdominal discomfort	2.54462	1.45568e-10
UBPYILGKFZZVDX-UHFFFAOYSA-N	Abdominal discomfort	3.82972	3.04995e-10
ULGZDMOVFRHVEP-RWJQBGPGSA-N	Abdominal discomfort	3.24548	3.97089e-12
UQCNKQCJZOAFTQ-ISWURRPUSA-N	Abdominal discomfort	4.03909	2.34566e-32
UTNUDOFZCWSZMS-YFHOEESVSA-N	Abdominal discomfort	5.54602	4.5633e-231
VDHAWDNDOKGFTD-MRXNPFEDSA-N	Abdominal discomfort	2.13984	6.16072e-18
VHGCDTVCOLNTBX-QGZVFWFLSA-N	Abdominal discomfort	2.99675	1.59252e-107
VMXUWOKSQNHOCA-LCYFTJDESA-N	Abdominal discomfort	2.46097	2.1842e-28
WINHZLLDWRZWRT-ATVHPVEESA-N	Abdominal discomfort	1.65227	4.37431e-09
WXCXUHSOUPDCQV-UHFFFAOYSA-N	Abdominal discomfort	1.96549	4.32363e-13
XLYOFNOQVPJJNP-UHFFFAOYSA-M	Abdominal discomfort	3.21453	0.00049497
XUIIKFGFIJCVMT-LBPRGKRZSA-M	Abdominal discomfort	2.03736	2.53103e-19
XYFCBTPGUUZFHI-UHFFFAOYSA-N	Abdominal discomfort	3.5374	2.58984e-300
XZWYZXLIPXDOLR-UHFFFAOYSA-N	Abdominal discomfort	2.33099	2.89996e-89
XZXHXSATPCNXJR-ZIADKAODSA-N	Abdominal discomfort	4.95337	1.09278e-19
YBJHBAHKTGYVGT-ZKWXMUAHSA-N	Abdominal discomfort	4.12807	0.00196683
ZEUITGRIYCTCEM-KRWDZBQOSA-N	Abdominal discomfort	1.98196	1.41564e-48
ZRVUJXDFFKFLMG-UHFFFAOYSA-N	Abdominal discomfort	2.86836	1.53091e-13
ZZVUWRFHKOJYTH-UHFFFAOYSA-N	Abdominal discomfort	1.5962	2.72534e-12
AHLBNYSZXLDEJQ-FWEHEUNISA-N	Abdominal distension	7.87268	0
BBAWEDCPNXPBQM-GDEBMMAJSA-N	Abdominal distension	1.60354	6.74653e-07
BFPYWIDHMRZLRN-SLHNCBLASA-N	Abdominal distension	2.0078	1.46335e-134
BHPQYMZQTOCNFJ-UHFFFAOYSA-N	Abdominal distension	2.64263	3.23109e-160
BOFQWVMAQOTZIW-UHFFFAOYSA-N	Abdominal distension	1.71656	1.04739e-05
BPRHUIZQVSMCRT-VEUZHWNKSA-M	Abdominal distension	1.51797	9.65038e-06
BVKZGUZCCUSVTD-UHFFFAOYSA-M	Abdominal distension	4.53043	6.15436e-34
CBVCZFGXHXORBI-PXQQMZJSSA-N	Abdominal distension	3.94624	4.62016e-26
CGIGDMFJXJATDK-UHFFFAOYSA-N	Abdominal distension	3.39652	9.17988e-12
CILIXQOJUNDIDU-UHFFFAOYSA-N	Abdominal distension	8.63928	1.04798e-69
CIUSIIWVMHENRE-OLNBODJMSA-N	Abdominal distension	6.3992	0
DEQANNDTNATYII-RRCPSWKPSA-N	Abdominal distension	4.44032	0.00787566
FKNQFGJONOIPTF-UHFFFAOYSA-N	Abdominal distension	2.51867	8.17693e-164
GFIJNRVAKGFPGQ-LIJARHBVSA-N	Abdominal distension	2.40438	4.88316e-43
GMFOYLQJZUFMSC-SPKBELHCSA-N	Abdominal distension	3.99556	6.73077e-10
GZCGUPFRVQAUEE-SLPGGIOYSA-N	Abdominal distension	2.81123	2.28051e-174
HBOMLICNUCNMMY-XLPZGREQSA-N	Abdominal distension	3.43536	5.24615e-52
HEYBXKVTQOEUTP-UHFFFAOYSA-N	Abdominal distension	2.71593	3.5e-19
HFNKQEVNSGCOJV-OAHLLOKOSA-N	Abdominal distension	2.75892	3.12279e-22
HNSDLXPSAYFUHK-UHFFFAOYSA-M	Abdominal distension	2.84162	0.000357512
IBAQFPQHRJAVAV-UHFFFAOYSA-N	Abdominal distension	5.86459	1.40579e-08
IMONTRJLAWHYGT-ZCPXKWAGSA-N	Abdominal distension	2.70232	4.97323e-227
ITNKVODZACVXDS-YNUSHXQLSA-N	Abdominal distension	3.26101	4.27773e-26
IYNIXDBLAVOMAW-UHFFFAOYSA-M	Abdominal distension	5.50395	1.49294e-09
JBIWCJUYHHGXTC-UHFFFAOYSA-N	Abdominal distension	2.23444	0.0424935
JCQLYHFGKNRPGE-FCVZTGTOSA-N	Abdominal distension	6.15852	2.19817e-13
JGCMEBMXRHSZKX-UHFFFAOYSA-N	Abdominal distension	2.28821	6.12135e-06
JLVVSXFLKOJNIY-UHFFFAOYSA-N	Abdominal distension	2.62335	2.37427e-161
JPHVZZYFAXKMKV-UHFFFAOYSA-N	Abdominal distension	3.45714	4.25623e-18
JQSHBVHOMNKWFT-UHFFFAOYSA-N	Abdominal distension	2.09073	2.69238e-99
JSWZEAMFRNKZNL-UHFFFAOYSA-N	Abdominal distension	10.0867	0
JTEGQNOMFQHVDC-NKWVEPMBSA-N	Abdominal distension	2.05829	6.33037e-13
JVTAAEKCZFNVCJ-UHFFFAOYSA-M	Abdominal distension	2.7596	1.01641e-171
KAIWQAZASNVPLR-QCIJIYAXSA-N	Abdominal distension	2.28629	3.02281e-30
KHOITXIGCFIULA-UHFFFAOYSA-N	Abdominal distension	3.95557	5.97617e-17
KJHKTHWMRKYKJE-SUGCFTRWSA-N	Abdominal distension	2.0072	0.0191181
KXGCNMMJRFDFNR-WDRJZQOASA-N	Abdominal distension	16.0772	0
LDCRTTXIJACKKU-ONEGZZNKSA-N	Abdominal distension	3.10169	1.15093e-247
LNAZSHAWQACDHT-XIYTZBAFSA-N	Abdominal distension	8.33653	6.10166e-21
LTMHDMANZUZIPE-PUGKRICDSA-N	Abdominal distension	2.90206	1.06915e-38
MBBCVAKAJPKAKM-UHFFFAOYSA-N	Abdominal distension	6.21588	5.27043e-70
MCGSCOLBFJQGHM-SCZZXKLOSA-N	Abdominal distension	2.66643	0.000124317
METQSPRSQINEEU-HXCATZOESA-N	Abdominal distension	2.57936	1.25883e-122
MJIHNNLFOKEZEW-UHFFFAOYSA-N	Abdominal distension	2.32431	1.50449e-07
MLDQJTXFUGDVEO-UHFFFAOYSA-N	Abdominal distension	2.31889	9.18473e-20
NBIIXXVUZAFLBC-UHFFFAOYSA-M	Abdominal distension	4.70788	3.83457e-08
NCDNCNXCDXHOMX-XGKFQTDJSA-N	Abdominal distension	1.95291	3.82254e-13
NSYZCCDSJNWWJL-ZTMHJJSSSA-N	Abdominal distension	5.12934	3.07195e-117
NZCRJKRKKOLAOJ-XRCRFVBUSA-N	Abdominal distension	5.60557	4.91178e-19
OGSPWJRAVKPPFI-UHFFFAOYSA-N	Abdominal distension	2.27154	6.06134e-50
OGWKCGZFUXNPDA-OODZKTKCSA-N	Abdominal distension	2.40407	0.000198073
OLNTVTPDXPETLC-XPWALMASSA-N	Abdominal distension	1.87789	1.12493e-07
OOGJQPCLVADCPB-HXUWFJFHSA-N	Abdominal distension	1.68093	0.0175281
QAGYKUNXZHXKMR-HKWSIXNMSA-N	Abdominal distension	4.08358	9.47618e-22
QAHOQNJVHDHYRN-UHFFFAOYSA-N	Abdominal distension	3.19413	0.000138468
QAOWNCQODCNURD-UHFFFAOYSA-L	Abdominal distension	2.32613	0.00155841
QPCVHQBVMYCJOM-UHFFFAOYSA-N	Abdominal distension	1.49518	1.01001e-05
RDOIQAHITMMDAJ-UHFFFAOYSA-N	Abdominal distension	2.25331	4.6862e-05
RMRCNWBMXRMIRW-WYVZQNDMSA-L	Abdominal distension	2.81364	0.0010051
RQIXJFLVAFDZBS-UWNBVYJVSA-M	Abdominal distension	2.71932	1.44048e-17
RSHAOIXHUHAZPM-UHFFFAOYSA-N	Abdominal distension	11.5712	2.36363e-44
SEERZIQQUAZTOL-ANMDKAQQSA-N	Abdominal distension	2.27154	6.06134e-50
SIOXPEMLGUPBBT-UHFFFAOYSA-M	Abdominal distension	7.52533	9.87184e-16
SUBDBMMJDZJVOS-UHFFFAOYSA-N	Abdominal distension	2.77512	4.45126e-92
Trastuzumab	Abdominal distension	9.24955	0
UORVGPXVDQYIDP-UHFFFAOYSA-N	Abdominal distension	4.87966	0.00596944
UTNUDOFZCWSZMS-YFHOEESVSA-N	Abdominal distension	1.88771	0.00385123
VEXZGXHMUGYJMC-UHFFFAOYSA-M	Abdominal distension	2.41375	1.36907e-10
VOXZDWNPVJITMN-ZBRFXRBCSA-N	Abdominal distension	2.42554	2.07978e-135
WGFOBBZOWHGYQH-MXHNKVEKSA-N	Abdominal distension	8.06406	5.61432e-59
WWYNJERNGUHSAO-UHFFFAOYSA-N	Abdominal distension	2.49972	0
WYWHKKSPHMUBEB-UHFFFAOYSA-N	Abdominal distension	11.5736	4.23956e-51
XNKLLVCARDGLGL-JGVFFNPUSA-N	Abdominal distension	3.48008	5.49147e-18
XUFXOAAUWZOOIT-SXARVLRPSA-N	Abdominal distension	7.93417	6.99158e-59
XUIIKFGFIJCVMT-LBPRGKRZSA-M	Abdominal distension	2.58551	2.33949e-44
XZXHXSATPCNXJR-ZIADKAODSA-N	Abdominal distension	3.76018	1.03085e-05
YBJHBAHKTGYVGT-ZKWXMUAHSA-N	Abdominal distension	5.25866	3.00096e-09
BFPYWIDHMRZLRN-SLHNCBLASA-N	Abdominal hernia	2.1865	0.000854057
BHPQYMZQTOCNFJ-UHFFFAOYSA-N	Abdominal hernia	5.96257	8.02459e-65
CIUSIIWVMHENRE-OLNBODJMSA-N	Abdominal hernia	5.56624	5.88641e-09
FKNQFGJONOIPTF-UHFFFAOYSA-N	Abdominal hernia	5.09213	3.77968e-51
GZCGUPFRVQAUEE-SLPGGIOYSA-N	Abdominal hernia	6.28453	2.62398e-66
HKVAMNSJSFKALM-JRCHKHJVSA-N	Abdominal hernia	4.08366	0.00311929
HPNSFSBZBAHARI-RUDMXATFSA-M	Abdominal hernia	5.61907	0.0033202
IMONTRJLAWHYGT-ZCPXKWAGSA-N	Abdominal hernia	3.24456	1.59951e-13
JLVVSXFLKOJNIY-UHFFFAOYSA-N	Abdominal hernia	5.71352	8.20913e-60
JVTAAEKCZFNVCJ-UHFFFAOYSA-M	Abdominal hernia	6.37494	9.55567e-72
LTMHDMANZUZIPE-PUGKRICDSA-N	Abdominal hernia	7.58577	1.89508e-26
MFFMDFFZMYYVKS-SECBINFHSA-N	Abdominal hernia	4.46129	2.77275e-12
OGSPWJRAVKPPFI-UHFFFAOYSA-N	Abdominal hernia	12.5717	6.51501e-217
QAGYKUNXZHXKMR-HKWSIXNMSA-N	Abdominal hernia	7.38819	1.13295e-10
QFJCIRLUMZQUOT-HPLJOQBZSA-N	Abdominal hernia	5.39671	3.06699e-05
Reteplase	Abdominal hernia	4.65368	1.77934e-39
RUZYUOTYCVRMRZ-UHFFFAOYSA-N	Abdominal hernia	4.96431	0.000169967
RZJQGNCSTQAWON-UHFFFAOYSA-N	Abdominal hernia	4.65368	1.77934e-39
SEERZIQQUAZTOL-ANMDKAQQSA-N	Abdominal hernia	12.5717	6.51501e-217
WRUUGTRCQOWXEG-UHFFFAOYSA-L	Abdominal hernia	13.5376	3.80073e-71
XRASPMIURGNCCH-UHFFFAOYSA-N	Abdominal hernia	3.19013	3.12073e-07
BHPQYMZQTOCNFJ-UHFFFAOYSA-N	Abdominal infection	7.05461	1.73918e-42
CIUSIIWVMHENRE-OLNBODJMSA-N	Abdominal infection	6.20437	1.71772e-06
FKNQFGJONOIPTF-UHFFFAOYSA-N	Abdominal infection	6.61857	1.40087e-42
GZCGUPFRVQAUEE-SLPGGIOYSA-N	Abdominal infection	7.40394	2.13654e-43
IMONTRJLAWHYGT-ZCPXKWAGSA-N	Abdominal infection	3.22304	0.0045779
JLVVSXFLKOJNIY-UHFFFAOYSA-N	Abdominal infection	7.04076	1.70897e-43
JVTAAEKCZFNVCJ-UHFFFAOYSA-M	Abdominal infection	7.51457	6.87568e-47
QPCVHQBVMYCJOM-UHFFFAOYSA-N	Abdominal infection	5.21769	5.16396e-12
MFFMDFFZMYYVKS-SECBINFHSA-N	Abdominal lymphadenopathy	7.18564	1.57498e-09
UQGKUQLKSCSZGY-UHFFFAOYSA-N	Abdominal lymphadenopathy	10.4707	6.9766e-48
CIUSIIWVMHENRE-OLNBODJMSA-N	Abdominal mass	7.08292	1.06698e-15
KASDHRXLYQOAKZ-UURIOSKDSA-N	Abdominal mass	7.44066	4.53445e-12
KTUFNOKKBVMGRW-UHFFFAOYSA-N	Abdominal mass	6.92486	3.98634e-41
NSYZCCDSJNWWJL-ZTMHJJSSSA-N	Abdominal mass	5.616	0.000170765
PMATZTZNYRCHOR-CGLBZJNRSA-N	Abdominal mass	6.49878	5.39333e-29
WRUUGTRCQOWXEG-UHFFFAOYSA-L	Abdominal mass	7.30878	1.09242e-11
ACWBQPMHZXGDFX-QFIPXVFZSA-N	Abdominal neoplasm	5.31761	5.29807e-05
CIUSIIWVMHENRE-OLNBODJMSA-N	Abdominal neoplasm	16.4363	6.60946e-93
KTUFNOKKBVMGRW-UHFFFAOYSA-N	Abdominal neoplasm	8.46658	2.11717e-25
BOFQWVMAQOTZIW-UHFFFAOYSA-N	Abdominal operation	6.25158	1.13341e-06
OGSPWJRAVKPPFI-UHFFFAOYSA-N	Abdominal operation	9.03718	3.73163e-30
SEERZIQQUAZTOL-ANMDKAQQSA-N	Abdominal operation	9.03718	3.73163e-30
SJZRECIVHVDYJC-UHFFFAOYSA-M	Abdominal operation	5.08249	0.0312026
AGOYDEPGAOXOCK-KCBOHYOISA-N	Abdominal pain	2.02163	3.7777e-31
AHLBNYSZXLDEJQ-FWEHEUNISA-N	Abdominal pain	2.7809	2.71856e-277
AZSNMRSAGSSBNP-XPNPUAGNSA-N	Abdominal pain	2.2358	6.0198e-05
BFPYWIDHMRZLRN-SLHNCBLASA-N	Abdominal pain	1.83351	2.3785e-248
BOFQWVMAQOTZIW-UHFFFAOYSA-N	Abdominal pain	2.23854	1.55431e-77
BRLQWZUYTZBJKN-UHFFFAOYSA-N	Abdominal pain	1.99064	1.64958e-12
BVKZGUZCCUSVTD-UHFFFAOYSA-M	Abdominal pain	2.20868	7.26657e-07
BXZVVICBKDXVGW-NKWVEPMBSA-N	Abdominal pain	4.44834	1.05951e-68
CBVCZFGXHXORBI-PXQQMZJSSA-N	Abdominal pain	4.58164	1.80265e-112
CGXIIXQQCPGCFA-JDGUWALYSA-N	Abdominal pain	2.55708	5.15126e-21
CILIXQOJUNDIDU-UHFFFAOYSA-N	Abdominal pain	7.89201	5.46406e-140
CIUSIIWVMHENRE-OLNBODJMSA-N	Abdominal pain	4.87527	0
CZMRCDWAGMRECN-UGDNZRGBSA-N	Abdominal pain	2.82027	4.5461e-08
DCOPUUMXTXDBNB-UHFFFAOYSA-M	Abdominal pain	2.47811	2.34302e-94
DCSUBABJRXZOMT-UHFFFAOYSA-N	Abdominal pain	2.61403	1.03208e-38
DEQANNDTNATYII-RRCPSWKPSA-N	Abdominal pain	3.91138	4.42868e-07
DEXPIBGCLCPUHE-UISHROKMSA-N	Abdominal pain	2.91352	0.0333939
DKYWVDODHFEZIM-UHFFFAOYSA-N	Abdominal pain	2.88146	0.000156756
FJHBVJOVLFPMQE-QFIPXVFZSA-N	Abdominal pain	6.80567	7.26244e-08
FJLGEFLZQAZZCD-MCBHFWOFSA-M	Abdominal pain	2.18738	0.00311654
FNHKPVJBJVTLMP-UHFFFAOYSA-N	Abdominal pain	2.74331	7.33206e-25
GAGWJHPBXLXJQN-UORFTKCHSA-N	Abdominal pain	1.8917	2.07664e-46
GCKFUYQCUCGESZ-KIIRVTSASA-N	Abdominal pain	1.42351	9.49126e-16
GFIJNRVAKGFPGQ-LIJARHBVSA-N	Abdominal pain	2.40087	6.45104e-121
GHASVSINZRGABV-UHFFFAOYSA-N	Abdominal pain	2.65765	9.00966e-69
GLVAUDGFNGKCSF-UHFFFAOYSA-N	Abdominal pain	3.35259	2.32249e-13
GMFOYLQJZUFMSC-SPKBELHCSA-N	Abdominal pain	2.86404	2.62118e-09
GOSFFYHZMFIAAS-UHFFFAOYSA-N	Abdominal pain	3.18263	1.56268e-52
HBOMLICNUCNMMY-XLPZGREQSA-N	Abdominal pain	1.6842	4.13597e-07
HHZIURLSWUIHRB-UHFFFAOYSA-N	Abdominal pain	1.73819	1.1742e-14
HKVAMNSJSFKALM-JRCHKHJVSA-N	Abdominal pain	1.46188	0.000384947
HNSDLXPSAYFUHK-UHFFFAOYSA-M	Abdominal pain	3.48723	3.35284e-37
HXHWSAZORRCQMX-UHFFFAOYSA-N	Abdominal pain	4.46994	3.90845e-19
HZZVJAQRINQKSD-PBFISZAISA-M	Abdominal pain	2.26479	8.42223e-39
HZZVJAQRINQKSD-PBFISZAISA-N	Abdominal pain	2.72196	0.00331514
IAKHMKGGTNLKSZ-INIZCTEOSA-N	Abdominal pain	3.28171	2.07122e-14
IEDVJHCEMCRBQM-UHFFFAOYSA-N	Abdominal pain	1.79161	2.52999e-10
IMONTRJLAWHYGT-ZCPXKWAGSA-N	Abdominal pain	1.46503	1.53688e-41
IOVGROKTTNBUGK-SJCJKPOMSA-N	Abdominal pain	3.38717	0.00852156
IPQVTOJGNYVQEO-JLDSCGAUSA-N	Abdominal pain	3.72072	2.15533e-07
ISHXLNHNDMZNMC-XUDSTZEESA-N	Abdominal pain	2.28025	3.84761e-153
JCQLYHFGKNRPGE-FCVZTGTOSA-N	Abdominal pain	3.60375	5.1164e-05
JFPVXVDWJQMJEE-SWWZKJRFSA-N	Abdominal pain	1.9952	0.0101932
JLKIGFTWXXRPMT-UHFFFAOYSA-N	Abdominal pain	1.72433	1.69337e-05
JPHVZZYFAXKMKV-UHFFFAOYSA-N	Abdominal pain	2.40976	1.01227e-14
JSWZEAMFRNKZNL-UHFFFAOYSA-N	Abdominal pain	20.8346	0
JTEGQNOMFQHVDC-NKWVEPMBSA-N	Abdominal pain	2.35314	2.32162e-71
JVLBPIPGETUEET-GAAHOAFPSA-O	Abdominal pain	8.41343	4.52553e-42
KAIWQAZASNVPLR-QCIJIYAXSA-N	Abdominal pain	1.53546	2.10126e-11
KBOPZPXVLCULAV-UHFFFAOYSA-N	Abdominal pain	3.35361	6.2759e-75
KDYFGRWQOYBRFD-UHFFFAOYSA-N	Abdominal pain	2.71527	0.0348738
KHOITXIGCFIULA-UHFFFAOYSA-N	Abdominal pain	4.02967	3.12198e-53
KJHKTHWMRKYKJE-SUGCFTRWSA-N	Abdominal pain	1.63935	0.00652464
KMIPKYQIOVAHOP-YLGJWRNMSA-N	Abdominal pain	3.10792	8.1562e-05
KTUFNOKKBVMGRW-UHFFFAOYSA-N	Abdominal pain	1.29648	0.00153257
KUCQYCKVKVOKAY-CTYIDZIISA-N	Abdominal pain	2.41014	2.6214e-10
KXGCNMMJRFDFNR-WDRJZQOASA-N	Abdominal pain	6.49529	0
LDCRTTXIJACKKU-ONEGZZNKSA-N	Abdominal pain	1.70764	1.38805e-71
LJVAJPDWBABPEJ-PNUFFHFMSA-N	Abdominal pain	2.75767	5.98458e-24
LMEKQMALGUDUQG-UHFFFAOYSA-N	Abdominal pain	1.99972	0.000142603
LNAZSHAWQACDHT-XIYTZBAFSA-N	Abdominal pain	4.20264	0.000884132
LSQZJLSUYDQPKJ-NJBDSQKTSA-M	Abdominal pain	2.41092	1.15581e-44
LSQZJLSUYDQPKJ-NJBDSQKTSA-N	Abdominal pain	2.27702	1.75654e-86
LTMHDMANZUZIPE-PUGKRICDSA-N	Abdominal pain	2.56293	1.48624e-72
LTXREWYXXSTFRX-QGZVFWFLSA-N	Abdominal pain	1.90488	0.000315759
LXZZYRPGZAFOLE-UHFFFAOYSA-L	Abdominal pain	2.09914	2.56031e-38
MBBCVAKAJPKAKM-UHFFFAOYSA-N	Abdominal pain	3.2217	9.28486e-30
MCGSCOLBFJQGHM-SCZZXKLOSA-N	Abdominal pain	6.31157	2.95783e-242
METQSPRSQINEEU-HXCATZOESA-N	Abdominal pain	4.51877	0
MFFMDFFZMYYVKS-SECBINFHSA-N	Abdominal pain	1.37781	2.58602e-06
MJIHNNLFOKEZEW-UHFFFAOYSA-N	Abdominal pain	2.36897	8.98107e-30
MKXZASYAUGDDCJ-CGTJXYLNSA-N	Abdominal pain	2.74546	7.36374e-107
MLDQJTXFUGDVEO-UHFFFAOYSA-N	Abdominal pain	2.68243	3.15733e-100
MQTOSJVFKKJCRP-BICOPXKESA-N	Abdominal pain	1.69388	0.00579446
MQTOSJVFKKJCRP-OHJWJPDZSA-N	Abdominal pain	3.70238	2.27736e-252
NBIIXXVUZAFLBC-UHFFFAOYSA-M	Abdominal pain	2.98775	0.000892746
NCDNCNXCDXHOMX-XGKFQTDJSA-N	Abdominal pain	1.44644	1.06907e-05
NNYBQONXHNTVIJ-UHFFFAOYSA-N	Abdominal pain	2.41931	1.34505e-05
NOYPYLRCIDNJJB-UHFFFAOYSA-O	Abdominal pain	7.52969	7.25183e-14
NQDJXKOVJZTUJA-UHFFFAOYSA-N	Abdominal pain	1.61079	0.0142472
NSYZCCDSJNWWJL-ZTMHJJSSSA-N	Abdominal pain	4.37544	1.80053e-208
NTYJJOPFIAHURM-UHFFFAOYSA-N	Abdominal pain	3.03235	0.00817224
NXFQHRVNIOXGAQ-YCRREMRBSA-N	Abdominal pain	2.11171	0.00279388
OGSPWJRAVKPPFI-UHFFFAOYSA-N	Abdominal pain	1.51477	3.57673e-19
OGWKCGZFUXNPDA-OODZKTKCSA-N	Abdominal pain	2.37417	2.78181e-18
OJLOPKGSLYJEMD-URPKTTJQSA-N	Abdominal pain	3.91249	3.18509e-79
OLNTVTPDXPETLC-XPWALMASSA-N	Abdominal pain	1.56482	6.69281e-09
PHXJVRSECIGDHY-UHFFFAOYSA-N	Abdominal pain	2.18145	1.27145e-05
PUDHBTGHUJUUFI-SCTWWAJVSA-N	Abdominal pain	4.81911	1.70258e-15
QAGYKUNXZHXKMR-HKWSIXNMSA-N	Abdominal pain	2.18723	2.9113e-05
QKSKPIVNLNLAAV-UHFFFAOYSA-N	Abdominal pain	6.34697	2.36318e-19
QNMYOKUDHBREEJ-UHFFFAOYSA-L	Abdominal pain	3.78903	0.0274955
QRXWMOHMRWLFEY-UHFFFAOYSA-N	Abdominal pain	1.98697	7.94731e-06
QWAXKHKRTORLEM-UGJKXSETSA-N	Abdominal pain	3.35869	7.52359e-18
RCINICONZNJXQF-MZXODVADSA-N	Abdominal pain	1.75291	5.32767e-11
RDOIQAHITMMDAJ-UHFFFAOYSA-N	Abdominal pain	2.44367	1.98041e-29
Reteplase	Abdominal pain	1.71507	4.83594e-94
RFHAOTPXVQNOHP-UHFFFAOYSA-N	Abdominal pain	1.57685	0.00012352
RGHNJXZEOKUKBD-SQOUGZDYSA-M	Abdominal pain	4.56279	3.04574e-53
RSHAOIXHUHAZPM-UHFFFAOYSA-N	Abdominal pain	6.45123	5.64408e-16
RYGMFSIKBFXOCR-UHFFFAOYSA-N	Abdominal pain	3.19603	4.27145e-214
RZEKVGVHFLEQIL-UHFFFAOYSA-N	Abdominal pain	1.2153	0.0456581
RZJQGNCSTQAWON-UHFFFAOYSA-N	Abdominal pain	1.71507	4.83594e-94
SDUQYLNIPVEERB-WETFRILZSA-N	Abdominal pain	1.73528	8.15584e-23
SEERZIQQUAZTOL-ANMDKAQQSA-N	Abdominal pain	1.51477	3.57673e-19
SHGAZHPCJJPHSC-XFYACQKRSA-N	Abdominal pain	2.1596	2.22694e-137
SIOXPEMLGUPBBT-UHFFFAOYSA-M	Abdominal pain	4.35386	6.48806e-05
SSJXIUAHEKJCMH-PHDIDXHHSA-N	Abdominal pain	2.53046	2.21947e-64
SSOLNOMRVKKSON-UHFFFAOYSA-N	Abdominal pain	2.6941	1.42176e-12
SUBDBMMJDZJVOS-UHFFFAOYSA-N	Abdominal pain	2.1065	4.38521e-95
Trastuzumab	Abdominal pain	8.20442	0
UBPYILGKFZZVDX-UHFFFAOYSA-N	Abdominal pain	2.81009	9.40177e-09
UCFGDBYHRUNTLO-QHCPKHFHSA-N	Abdominal pain	2.65531	1.10317e-21
UCHDWCPVSPXUMX-TZIWLTJVSA-M	Abdominal pain	1.40399	0.033846
UFWIBTONFRDIAS-UHFFFAOYSA-N	Abdominal pain	9.20362	1.27256e-37
UHDGCWIWMRVCDJ-CCXZUQQUSA-N	Abdominal pain	1.8569	0.000214682
UNBRKDKAWYKMIV-QWQRMKEZSA-N	Abdominal pain	4.07277	4.33186e-12
UQEAIHBTYFGYIE-UHFFFAOYSA-N	Abdominal pain	1.9095	0.0242046
UWKQSNNFCGGAFS-XIFFEERXSA-N	Abdominal pain	3.97707	1.07605e-143
VAAUVRVFOQPIGI-SPQHTLEESA-M	Abdominal pain	1.77247	0.00248347
VERWOWGGCGHDQE-UHFFFAOYSA-N	Abdominal pain	3.06525	3.55456e-05
VHOGYURTWQBHIL-UHFFFAOYSA-N	Abdominal pain	1.70227	4.3199e-07
VIKNJXKGJWUCNN-XGXHKTLJSA-N	Abdominal pain	3.28377	1.28685e-17
VKHAHZOOUSRJNA-GCNJZUOMSA-N	Abdominal pain	3.0376	6.91552e-61
VMZMNAABQBOLAK-DBILLSOUSA-N	Abdominal pain	3.44125	7.44289e-09
VOXZDWNPVJITMN-ZBRFXRBCSA-N	Abdominal pain	3.5759	0
VVIAGPKUTFNRDU-ABLWVSNPSA-L	Abdominal pain	2.38106	2.25337e-12
WAEXFXRVDQXREF-UHFFFAOYSA-N	Abdominal pain	2.51224	6.12395e-05
WDQPAMHFFCXSNU-BGABXYSRSA-N	Abdominal pain	6.76806	1.53375e-10
WGFOBBZOWHGYQH-MXHNKVEKSA-N	Abdominal pain	2.64939	0.00197643
WRUUGTRCQOWXEG-UHFFFAOYSA-L	Abdominal pain	2.87685	1.52231e-47
WWYNJERNGUHSAO-UHFFFAOYSA-N	Abdominal pain	4.04257	0
WYWHKKSPHMUBEB-UHFFFAOYSA-N	Abdominal pain	4.83048	3.56813e-08
XNKLLVCARDGLGL-JGVFFNPUSA-N	Abdominal pain	3.19456	3.01367e-41
XUFQPHANEAPEMJ-UHFFFAOYSA-N	Abdominal pain	1.90745	1.97925e-11
XUFXOAAUWZOOIT-SXARVLRPSA-N	Abdominal pain	3.7596	2.33031e-19
XZWYZXLIPXDOLR-UHFFFAOYSA-N	Abdominal pain	1.68371	4.54341e-53
ZDZOTLJHXYCWBA-IVTDUOQSSA-N	Abdominal pain	2.338	6.51434e-17
ZDZOTLJHXYCWBA-VCVYQWHSSA-N	Abdominal pain	2.52083	3.09375e-67
ZSWVADAIGMSQBB-UHFFFAOYSA-L	Abdominal pain	1.89369	8.27919e-51
ZVGNESXIJDCBKN-ISRBBTIVSA-N	Abdominal pain	4.2998	6.61545e-20
AHLBNYSZXLDEJQ-FWEHEUNISA-N	Abdominal pain lower	2.66488	1.31645e-21
CBVCZFGXHXORBI-PXQQMZJSSA-N	Abdominal pain lower	5.11202	2.63181e-14
CIUSIIWVMHENRE-OLNBODJMSA-N	Abdominal pain lower	3.30465	6.13956e-12
DCOPUUMXTXDBNB-UHFFFAOYSA-M	Abdominal pain lower	2.37469	0.000175662
GCKFUYQCUCGESZ-KIIRVTSASA-N	Abdominal pain lower	2.85752	9.24305e-37
GFIJNRVAKGFPGQ-LIJARHBVSA-N	Abdominal pain lower	2.23965	8.61245e-06
JSWZEAMFRNKZNL-UHFFFAOYSA-N	Abdominal pain lower	20.232	0
METQSPRSQINEEU-HXCATZOESA-N	Abdominal pain lower	3.94114	2.00839e-119
OGSPWJRAVKPPFI-UHFFFAOYSA-N	Abdominal pain lower	2.35092	1.07882e-12
QAHOQNJVHDHYRN-UHFFFAOYSA-N	Abdominal pain lower	4.8743	1.60084e-05
RYGMFSIKBFXOCR-UHFFFAOYSA-N	Abdominal pain lower	10.4469	0
SEERZIQQUAZTOL-ANMDKAQQSA-N	Abdominal pain lower	2.35092	1.07882e-12
Trastuzumab	Abdominal pain lower	5.43221	7.36779e-29
VOXZDWNPVJITMN-ZBRFXRBCSA-N	Abdominal pain lower	3.28013	7.19958e-96
VYQNWZOUAUKGHI-UHFFFAOYSA-N	Abdominal pain lower	4.31323	2.75648e-54
WWYNJERNGUHSAO-UHFFFAOYSA-N	Abdominal pain lower	25.5122	0
ZZUFCTLCJUWOSV-UHFFFAOYSA-N	Abdominal pain lower	2.96568	5.76254e-26
AGOYDEPGAOXOCK-KCBOHYOISA-N	Abdominal pain upper	1.65826	1.5662e-05
AHLBNYSZXLDEJQ-FWEHEUNISA-N	Abdominal pain upper	4.57943	0
AQIXAKUUQRKLND-UHFFFAOYSA-N	Abdominal pain upper	2.82764	0.000219148
BCFGMOOMADDAQU-UHFFFAOYSA-N	Abdominal pain upper	1.55035	0.0315237
BLXXJMDCKKHMKV-UHFFFAOYSA-N	Abdominal pain upper	3.52464	5.0909e-13
BOFQWVMAQOTZIW-UHFFFAOYSA-N	Abdominal pain upper	2.23869	6.88697e-52
BRUQQQPBMZOVGD-XFKAJCMBSA-N	Abdominal pain upper	1.43702	3.50125e-10
BSYNRYMUTXBXSQ-UHFFFAOYSA-N	Abdominal pain upper	2.0661	1.94413e-63
BVKZGUZCCUSVTD-UHFFFAOYSA-M	Abdominal pain upper	2.49286	1.63407e-07
CILIXQOJUNDIDU-UHFFFAOYSA-N	Abdominal pain upper	3.46635	3.41405e-08
CIUSIIWVMHENRE-OLNBODJMSA-N	Abdominal pain upper	3.14148	2.6232e-85
CMWTZPSULFXXJA-UHFFFAOYSA-M	Abdominal pain upper	2.39293	3.06307e-217
CMWTZPSULFXXJA-VIFPVBQESA-N	Abdominal pain upper	2.96502	6.56329e-15
CUIHSIWYWATEQL-UHFFFAOYSA-N	Abdominal pain upper	1.89046	1.7936e-15
DCOPUUMXTXDBNB-UHFFFAOYSA-M	Abdominal pain upper	2.52382	9.9198e-68
DQCKKXVULJGBQN-XFWGSAIBSA-N	Abdominal pain upper	2.32835	4.03599e-05
DRFDPXKCEWYIAW-UHFFFAOYSA-M	Abdominal pain upper	3.92114	0.00332958
Factor VIIa	Abdominal pain upper	4.32435	1.44053e-91
FJLGEFLZQAZZCD-MCBHFWOFSA-M	Abdominal pain upper	2.52033	0.000237776
FNHKPVJBJVTLMP-UHFFFAOYSA-N	Abdominal pain upper	2.16875	0.000201031
FNKQXYHWGSIFBK-RPDRRWSUSA-N	Abdominal pain upper	4.81026	1.22824e-40
HEFNNWSXXWATRW-UHFFFAOYSA-N	Abdominal pain upper	1.98767	3.2056e-92
HEYBXKVTQOEUTP-UHFFFAOYSA-N	Abdominal pain upper	2.66648	4.36885e-36
HHZIURLSWUIHRB-UHFFFAOYSA-N	Abdominal pain upper	2.20698	8.16864e-31
HNSDLXPSAYFUHK-UHFFFAOYSA-M	Abdominal pain upper	3.02054	1.8433e-14
HZZVJAQRINQKSD-PBFISZAISA-M	Abdominal pain upper	2.1869	1.10544e-21
IIDJRNMFWXDHID-UHFFFAOYSA-N	Abdominal pain upper	4.32435	1.44053e-91
ISWRGOKTTBVCFA-UHFFFAOYSA-N	Abdominal pain upper	2.60708	8.11512e-13
ITNKVODZACVXDS-YNUSHXQLSA-N	Abdominal pain upper	2.11537	8.38325e-09
IYNIXDBLAVOMAW-UHFFFAOYSA-M	Abdominal pain upper	4.13958	3.80011e-06
JBIWCJUYHHGXTC-AKNGSSGZSA-N	Abdominal pain upper	2.22034	1.78555e-05
JQSHBVHOMNKWFT-UHFFFAOYSA-N	Abdominal pain upper	2.27282	2.90388e-253
JSWZEAMFRNKZNL-UHFFFAOYSA-N	Abdominal pain upper	4.68192	1.49445e-174
KAIWQAZASNVPLR-QCIJIYAXSA-N	Abdominal pain upper	3.04909	3.51123e-156
KBOPZPXVLCULAV-UHFFFAOYSA-N	Abdominal pain upper	1.89104	0.00397254
KHOITXIGCFIULA-UHFFFAOYSA-N	Abdominal pain upper	2.62982	7.19445e-07
KSGXQBZTULBEEQ-UHFFFAOYSA-N	Abdominal pain upper	1.5528	1.47416e-24
KUCQYCKVKVOKAY-CTYIDZIISA-N	Abdominal pain upper	2.19337	0.0113817
KXGCNMMJRFDFNR-WDRJZQOASA-N	Abdominal pain upper	4.00969	6.39769e-66
LDCRTTXIJACKKU-ONEGZZNKSA-N	Abdominal pain upper	6.41934	0
LJVAJPDWBABPEJ-PNUFFHFMSA-N	Abdominal pain upper	4.01118	1.64873e-53
LNAZSHAWQACDHT-XIYTZBAFSA-N	Abdominal pain upper	7.69245	6.12432e-25
LSQZJLSUYDQPKJ-NJBDSQKTSA-M	Abdominal pain upper	2.1501	6.62291e-18
LSQZJLSUYDQPKJ-NJBDSQKTSA-N	Abdominal pain upper	2.09414	2.14816e-41
LTMHDMANZUZIPE-PUGKRICDSA-N	Abdominal pain upper	1.95922	2.23289e-15
LTXREWYXXSTFRX-QGZVFWFLSA-N	Abdominal pain upper	2.21982	1.6204e-06
MBBCVAKAJPKAKM-UHFFFAOYSA-N	Abdominal pain upper	8.14408	3.74539e-243
MCGSCOLBFJQGHM-SCZZXKLOSA-N	Abdominal pain upper	2.07695	0.0304737
METQSPRSQINEEU-HXCATZOESA-N	Abdominal pain upper	4.4321	0
MFFMDFFZMYYVKS-SECBINFHSA-N	Abdominal pain upper	1.72695	3.05864e-23
MJIHNNLFOKEZEW-UHFFFAOYSA-N	Abdominal pain upper	2.63673	3.01395e-29
MKXZASYAUGDDCJ-CGTJXYLNSA-N	Abdominal pain upper	1.61191	9.38863e-05
MLDQJTXFUGDVEO-UHFFFAOYSA-N	Abdominal pain upper	2.02645	2.95842e-22
MPBVHIBUJCELCL-UHFFFAOYSA-N	Abdominal pain upper	3.22743	6.77896e-119
MQTOSJVFKKJCRP-BICOPXKESA-N	Abdominal pain upper	2.48836	1.00994e-19
MQTOSJVFKKJCRP-OHJWJPDZSA-N	Abdominal pain upper	1.83837	2.0505e-12
NNYBQONXHNTVIJ-UHFFFAOYSA-N	Abdominal pain upper	2.78497	1.2007e-06
NSYZCCDSJNWWJL-ZTMHJJSSSA-N	Abdominal pain upper	2.73833	2.28523e-34
NXFQHRVNIOXGAQ-YCRREMRBSA-N	Abdominal pain upper	2.24765	0.0306959
OGSPWJRAVKPPFI-UHFFFAOYSA-N	Abdominal pain upper	2.14082	2.04165e-75
OJLOPKGSLYJEMD-URPKTTJQSA-N	Abdominal pain upper	2.65102	6.07093e-14
OLNTVTPDXPETLC-XPWALMASSA-N	Abdominal pain upper	1.59034	1.71004e-05
OOGJQPCLVADCPB-HXUWFJFHSA-N	Abdominal pain upper	1.65558	1.69129e-07
OROGSEYTTFOCAN-DNJOTXNNSA-N	Abdominal pain upper	2.03969	1.34015e-15
OYYDSUSKLWTMMQ-JKHIJQBDSA-N	Abdominal pain upper	2.97734	0.0336497
PHXJVRSECIGDHY-UHFFFAOYSA-N	Abdominal pain upper	2.62139	8.4897e-09
PURKAOJPTOLRMP-UHFFFAOYSA-N	Abdominal pain upper	2.54072	3.75997e-05
QYSPLQLAKJAUJT-UHFFFAOYSA-N	Abdominal pain upper	3.0271	5.0587e-10
Reteplase	Abdominal pain upper	1.50256	6.14944e-29
RMRJXGBAOAMLHD-CJZASLHJSA-N	Abdominal pain upper	1.5543	0.00370957
RZEKVGVHFLEQIL-UHFFFAOYSA-N	Abdominal pain upper	1.2778	0.00489313
RZJQGNCSTQAWON-UHFFFAOYSA-N	Abdominal pain upper	1.50256	6.14944e-29
RZVAJINKPMORJF-UHFFFAOYSA-N	Abdominal pain upper	1.59184	2.16857e-51
SEERZIQQUAZTOL-ANMDKAQQSA-N	Abdominal pain upper	2.14082	2.04165e-75
SUBDBMMJDZJVOS-UHFFFAOYSA-N	Abdominal pain upper	3.29338	4.53063e-289
SYIKUFDOYJFGBQ-YLAFAASESA-N	Abdominal pain upper	2.64392	9.46779e-48
Trastuzumab	Abdominal pain upper	3.75435	3.04615e-72
UBPYILGKFZZVDX-UHFFFAOYSA-N	Abdominal pain upper	3.16497	9.38294e-09
UCHDWCPVSPXUMX-TZIWLTJVSA-M	Abdominal pain upper	1.82708	3.16261e-15
UFUVLHLTWXBHGZ-UHFFFAOYSA-N	Abdominal pain upper	2.68589	1.06627e-22
ULGZDMOVFRHVEP-RWJQBGPGSA-N	Abdominal pain upper	3.21404	5.24602e-21
UQCNKQCJZOAFTQ-ISWURRPUSA-N	Abdominal pain upper	2.95314	2.48909e-19
UQEAIHBTYFGYIE-UHFFFAOYSA-N	Abdominal pain upper	2.67736	5.05606e-12
UTNUDOFZCWSZMS-YFHOEESVSA-N	Abdominal pain upper	2.95982	5.13829e-65
UZHSEJADLWPNLE-GRGSLBFTSA-N	Abdominal pain upper	1.65725	1.66022e-05
VHGCDTVCOLNTBX-QGZVFWFLSA-N	Abdominal pain upper	3.01425	3.07368e-177
VMXUWOKSQNHOCA-LCYFTJDESA-N	Abdominal pain upper	2.90721	6.94658e-85
VOBHXZCDAVEXEY-JSGCOSHPSA-N	Abdominal pain upper	2.36898	4.3841e-22
VOXZDWNPVJITMN-ZBRFXRBCSA-N	Abdominal pain upper	3.4302	0
XLYOFNOQVPJJNP-UHFFFAOYSA-M	Abdominal pain upper	3.52773	4.7668e-13
XUIIKFGFIJCVMT-LBPRGKRZSA-M	Abdominal pain upper	1.51322	0.00011228
XYFCBTPGUUZFHI-UHFFFAOYSA-N	Abdominal pain upper	1.99031	1.03882e-69
XZWYZXLIPXDOLR-UHFFFAOYSA-N	Abdominal pain upper	1.66727	3.80983e-33
XZXHXSATPCNXJR-ZIADKAODSA-N	Abdominal pain upper	4.34612	6.2249e-22
YBJHBAHKTGYVGT-ZKWXMUAHSA-N	Abdominal pain upper	4.24919	2.60925e-08
YMTINGFKWWXKFG-UHFFFAOYSA-N	Abdominal pain upper	2.00829	1.14357e-05
ZEUITGRIYCTCEM-KRWDZBQOSA-N	Abdominal pain upper	1.48549	3.49922e-16
ZREIPSZUJIFJNP-UHFFFAOYSA-K	Abdominal pain upper	6.13636	9.91282e-10
ZRVUJXDFFKFLMG-UHFFFAOYSA-N	Abdominal pain upper	2.00475	0.00139202
ZZVUWRFHKOJYTH-UHFFFAOYSA-N	Abdominal pain upper	2.14614	5.69244e-95
CGXIIXQQCPGCFA-JDGUWALYSA-N	Abdominal rigidity	5.51671	0.0196377
CIUSIIWVMHENRE-OLNBODJMSA-N	Abdominal rigidity	6.75343	3.67162e-12
DCOPUUMXTXDBNB-UHFFFAOYSA-M	Abdominal rigidity	5.09253	2.4462e-06
JSWZEAMFRNKZNL-UHFFFAOYSA-N	Abdominal rigidity	10.3042	9.70003e-34
JVLBPIPGETUEET-GAAHOAFPSA-O	Abdominal rigidity	10.3672	3.60524e-138
KPYSYYIEGFHWSV-UHFFFAOYSA-N	Abdominal rigidity	5.73706	2.38579e-11
QRXWMOHMRWLFEY-UHFFFAOYSA-N	Abdominal rigidity	5.45589	0.030825
Trastuzumab	Abdominal rigidity	11.3219	1.55892e-39
BPKAHTKRCLCHEA-FOPGHSPUSA-N	Abdominal sepsis	6.27875	2.54538e-05
DCOPUUMXTXDBNB-UHFFFAOYSA-M	Abdominal sepsis	7.5311	6.40765e-12
HTIQEAQVCYTUBX-UHFFFAOYSA-N	Abdominal sepsis	4.77444	0.00291543
QPCVHQBVMYCJOM-UHFFFAOYSA-N	Abdominal sepsis	5.10665	0.00025851
QZUDBNBUXVUHMW-UHFFFAOYSA-N	Abdominal sepsis	5.24517	3.16839e-06
SSJXIUAHEKJCMH-PHDIDXHHSA-N	Abdominal sepsis	8.25933	2.17184e-15
XZWYZXLIPXDOLR-UHFFFAOYSA-N	Abdominal symptom	4.53119	0.00104409
BOFQWVMAQOTZIW-UHFFFAOYSA-N	Abdominal tenderness	3.47284	2.08207e-05
CBVCZFGXHXORBI-PXQQMZJSSA-N	Abdominal tenderness	10.6053	2.66899e-40
DCOPUUMXTXDBNB-UHFFFAOYSA-M	Abdominal tenderness	7.23433	3.68673e-52
FNHKPVJBJVTLMP-UHFFFAOYSA-N	Abdominal tenderness	4.92716	0.0206414
HSRJKNPTNIJEKV-UHFFFAOYSA-N	Abdominal tenderness	4.22872	1.25132e-08
JSWZEAMFRNKZNL-UHFFFAOYSA-N	Abdominal tenderness	17.5064	9.66694e-202
JTEGQNOMFQHVDC-NKWVEPMBSA-N	Abdominal tenderness	3.36226	0.0138207
KBOPZPXVLCULAV-UHFFFAOYSA-N	Abdominal tenderness	5.3821	1.11461e-06
KWGRBVOPPLSCSI-WCBMZHEXSA-N	Abdominal tenderness	3.42758	1.10504e-06
LJVAJPDWBABPEJ-PNUFFHFMSA-N	Abdominal tenderness	5.69856	1.67461e-05
LMEKQMALGUDUQG-UHFFFAOYSA-N	Abdominal tenderness	5.67576	1.99787e-05
LTMHDMANZUZIPE-PUGKRICDSA-N	Abdominal tenderness	10.2601	1.07033e-88
LXZZYRPGZAFOLE-UHFFFAOYSA-L	Abdominal tenderness	3.67569	0.00160356
MCGSCOLBFJQGHM-SCZZXKLOSA-N	Abdominal tenderness	8.42983	2.65557e-21
METQSPRSQINEEU-HXCATZOESA-N	Abdominal tenderness	4.57772	3.20572e-46
NQDJXKOVJZTUJA-UHFFFAOYSA-N	Abdominal tenderness	5.52748	2.21506e-10
NSYZCCDSJNWWJL-ZTMHJJSSSA-N	Abdominal tenderness	7.46023	1.16525e-25
PMATZTZNYRCHOR-CGLBZJNRSA-N	Abdominal tenderness	3.04212	6.63705e-05
QRXWMOHMRWLFEY-UHFFFAOYSA-N	Abdominal tenderness	6.69324	6.76733e-12
RBOXVHNMENFORY-UHFFFAOYSA-N	Abdominal tenderness	4.33734	0.00497648
Reteplase	Abdominal tenderness	2.89278	2.97237e-15
RZJQGNCSTQAWON-UHFFFAOYSA-N	Abdominal tenderness	2.89278	2.97237e-15
Trastuzumab	Abdominal tenderness	13.3272	1.37518e-91
UHDGCWIWMRVCDJ-CCXZUQQUSA-N	Abdominal tenderness	4.58584	0.0466738
VOXZDWNPVJITMN-ZBRFXRBCSA-N	Abdominal tenderness	3.58494	8.8661e-31
XNKLLVCARDGLGL-JGVFFNPUSA-N	Abdominal tenderness	6.17115	5.50098e-08
XZWYZXLIPXDOLR-UHFFFAOYSA-N	Abdominal tenderness	2.43433	0.0124118
ZBMZVLHSJCTVON-UHFFFAOYSA-N	Abdominal tenderness	5.64964	0.00265384
ZFXYFBGIUFBOJW-UHFFFAOYSA-N	Abdominal tenderness	6.14312	5.46549e-05
AGOYDEPGAOXOCK-KCBOHYOISA-N	Abdominal wall haematoma	7.81169	6.49683e-15
BLCLNMBMMGCOAS-UHFFFAOYSA-N	Abdominal wall haematoma	7.47826	2.30128e-12
BSYNRYMUTXBXSQ-UHFFFAOYSA-N	Abdominal wall haematoma	8.49063	1.06481e-33
GKTWGGQPFAXNFI-HNNXBMFYSA-N	Abdominal wall haematoma	6.07442	3.02054e-10
KANJSNBRCNMZMV-ABRZTLGGSA-D	Abdominal wall haematoma	56.1208	0
KGFYHTZWPPHNLQ-AWEZNQCLSA-N	Abdominal wall haematoma	12.17	3.57353e-115
KSGXQBZTULBEEQ-UHFFFAOYSA-N	Abdominal wall haematoma	8.55414	6.84905e-50
PJVWKTKQMONHTI-UHFFFAOYSA-N	Abdominal wall haematoma	14.618	4.57487e-129
QNZCBYKSOIHPEH-UHFFFAOYSA-N	Abdominal wall haematoma	8.39672	7.65645e-19
RBOXVHNMENFORY-UHFFFAOYSA-N	Abdominal wall haematoma	17.1848	8.56996e-103
RUVUHIUYGJBLGI-XJZKHKOHSA-N	Abdominal wall haematoma	39.7095	0
RYYVLZVUVIJVGH-UHFFFAOYSA-N	Abdominal wall haematoma	12.9079	8.11113e-60
VABCILAOYCMVPS-UHFFFAOYSA-N	Abdominal wall haematoma	14.7182	0
ADEBPBSSDYVVLD-UHFFFAOYSA-N	Abnormal behaviour	4.30216	1.19063e-44
AGOYDEPGAOXOCK-KCBOHYOISA-N	Abnormal behaviour	2.81567	2.60374e-21
AHOUBRCZNHFOSL-UHFFFAOYSA-N	Abnormal behaviour	5.10092	0
AHOUBRCZNHFOSL-YOEHRIQHSA-N	Abnormal behaviour	6.11308	1.18787e-131
ARAIBEBZBOPLMB-UFGQHTETSA-N	Abnormal behaviour	43.81	0
ASUTZQLVASHGKV-JDFRZJQESA-N	Abnormal behaviour	3.59881	1.64271e-11
AYXYPKUFHZROOJ-ZETCQYMHSA-N	Abnormal behaviour	1.64122	4.29956e-15
AZSNMRSAGSSBNP-XPNPUAGNSA-N	Abnormal behaviour	11.8227	2.55322e-183
Bacillus of Calmette and Guerin	Abnormal behaviour	2.94027	2.28321e-130
BPKIMPVREBSLAJ-UHFFFAOYSA-N	Abnormal behaviour	5.2245	2.50422e-08
BRUQQQPBMZOVGD-XFKAJCMBSA-N	Abnormal behaviour	1.77603	8.59588e-11
BUGYDGFZZOZRHP-UHFFFAOYSA-N	Abnormal behaviour	5.11595	2.51413e-51
CEUORZQYGODEFX-UHFFFAOYSA-N	Abnormal behaviour	2.86215	5.26936e-75
CJOFXWAVKWHTFT-XSFVSMFZSA-N	Abnormal behaviour	5.40545	1.90357e-29
CTRLABGOLIVAIY-UHFFFAOYSA-N	Abnormal behaviour	4.2963	4.40136e-50
CXOXHMZGEKVPMT-UHFFFAOYSA-N	Abnormal behaviour	12.2314	1.3979e-182
DDBREPKUVSBGFI-UHFFFAOYSA-N	Abnormal behaviour	7.813	9.88872e-32
DGBIGWXXNGSACT-UHFFFAOYSA-N	Abnormal behaviour	4.04227	2.34853e-46
DIWRORZWFLOCLC-UHFFFAOYSA-N	Abnormal behaviour	3.62538	1.92169e-23
DKNWSYNQZKUICI-UHFFFAOYSA-N	Abnormal behaviour	6.7089	5.45889e-14
DSLZVSRJTYRBFB-LLEIAEIESA-L	Abnormal behaviour	10.8572	9.1004e-293
DUGOZIWVEXMGBE-CHWSQXEVSA-N	Abnormal behaviour	18.373	9.73254e-230
DUGOZIWVEXMGBE-UHFFFAOYSA-N	Abnormal behaviour	10.1797	0
FASDKYOPVNHBLU-ZETCQYMHSA-N	Abnormal behaviour	6.06612	2.10946e-127
FFGPTBGBLSHEPO-UHFFFAOYSA-N	Abnormal behaviour	3.61575	3.88776e-73
FNKQXYHWGSIFBK-RPDRRWSUSA-N	Abnormal behaviour	4.77006	1.16086e-11
GWEVSGVZZGPLCZ-UHFFFAOYSA-N	Abnormal behaviour	1.57333	0.000203917
HAPOVYFOVVWLRS-UHFFFAOYSA-N	Abnormal behaviour	5.21756	0.00278931
HDOVUKNUBWVHOX-QMMMGPOBSA-N	Abnormal behaviour	3.83062	1.70715e-46
HPHUVLMMVZITSG-LURJTMIESA-N	Abnormal behaviour	5.0611	8.40621e-179
HWHLPVGTWGOCJO-UHFFFAOYSA-N	Abnormal behaviour	7.91223	1.94176e-15
INJOMKTZOLKMBF-UHFFFAOYSA-N	Abnormal behaviour	8.93279	1.02091e-54
JOFWLTCLBGQGBO-UHFFFAOYSA-N	Abnormal behaviour	6.19928	4.83295e-21
JQSHBVHOMNKWFT-UHFFFAOYSA-N	Abnormal behaviour	6.99975	0
JRURYQJSLYLRLN-BJMVGYQFSA-N	Abnormal behaviour	4.92952	5.94049e-38
KJADKKWYZYXHBB-XBWDGYHZSA-N	Abnormal behaviour	3.3538	6.32335e-47
KLBQZWRITKRQQV-UHFFFAOYSA-N	Abnormal behaviour	4.56214	0.0133382
KUQZHUGCMMLIPP-UHFFFAOYSA-N	Abnormal behaviour	4.28038	3.4086e-22
KVWDHTXUZHCGIO-UHFFFAOYSA-N	Abnormal behaviour	3.59194	1.04301e-164
KWTSXDURSIMDCE-MRVPVSSYSA-N	Abnormal behaviour	10.8572	9.1004e-293
KWTSXDURSIMDCE-QMMMGPOBSA-N	Abnormal behaviour	9.97127	3.10661e-289
KWTSXDURSIMDCE-UHFFFAOYSA-N	Abnormal behaviour	10.8572	9.1004e-293
KWTWDQCKEHXFFR-SMDDNHRTSA-N	Abnormal behaviour	2.81147	0.0118929
KYYIDSXMWOZKMP-UHFFFAOYSA-N	Abnormal behaviour	2.16786	1.09444e-08
LNEPOXFFQSENCJ-UHFFFAOYSA-N	Abnormal behaviour	3.84847	1.61887e-45
MKJIEFSOBYUXJB-UHFFFAOYSA-N	Abnormal behaviour	3.82283	6.1176e-29
MKUXAQIIEYXACX-UHFFFAOYSA-N	Abnormal behaviour	2.99281	4.04199e-08
MKXZASYAUGDDCJ-CGTJXYLNSA-N	Abnormal behaviour	2.45068	4.97643e-13
MVWVFYHBGMAFLY-UHFFFAOYSA-N	Abnormal behaviour	3.323	2.51557e-50
NBMKJKDGKREAPL-DVTGEIKXSA-N	Abnormal behaviour	2.84059	0.00438273
NFLWUMRGJYTJIN-UHFFFAOYSA-N	Abnormal behaviour	3.77955	0.00448699
NIJJYAXOARWZEE-UHFFFAOYSA-M	Abnormal behaviour	5.68079	3.50012e-204
NIJJYAXOARWZEE-UHFFFAOYSA-N	Abnormal behaviour	6.7764	1.53811e-236
OZVBMTJYIDMWIL-AYFBDAFISA-N	Abnormal behaviour	4.04617	0.000401577
PBJUNZJWGZTSKL-MRXNPFEDSA-N	Abnormal behaviour	10.8319	2.02275e-65
PCHJSUWPFVWCPO-UHFFFAOYSA-N	Abnormal behaviour	4.23103	1.10898e-21
PHVGLTMQBUFIQQ-UHFFFAOYSA-N	Abnormal behaviour	3.93098	0.0321431
PJDFLNIOAUIZSL-UHFFFAOYSA-N	Abnormal behaviour	3.16013	8.65608e-16
PKROKIUCEJBAQW-UHFFFAOYSA-N	Abnormal behaviour	4.92925	2.01938e-06
PMXMIIMHBWHSKN-UHFFFAOYSA-N	Abnormal behaviour	3.03124	2.01012e-38
PNVNVHUZROJLTJ-UHFFFAOYSA-N	Abnormal behaviour	3.89122	9.84792e-149
POGQSBRIGCQNEG-UHFFFAOYSA-N	Abnormal behaviour	5.79275	0.000857739
PQJCHUMCSYRJAF-UHFFFAOYSA-N	Abnormal behaviour	4.39496	1.55856e-05
PQXKDMSYBGKCJA-CVTJIBDQSA-N	Abnormal behaviour	6.261	2.37148e-23
PRMWGUBFXWROHD-UHFFFAOYSA-N	Abnormal behaviour	6.99058	2.90696e-14
PWWVAXIEGOYWEE-UHFFFAOYSA-N	Abnormal behaviour	4.15185	3.10861e-08
PYZRQGJRPPTADH-UHFFFAOYSA-N	Abnormal behaviour	2.40276	7.83557e-44
QZUDBNBUXVUHMW-UHFFFAOYSA-N	Abnormal behaviour	3.02121	1.74116e-121
RAPZEAPATHNIPO-UHFFFAOYSA-N	Abnormal behaviour	3.33191	1.86906e-151
RKUNBYITZUJHSG-UHFFFAOYSA-N	Abnormal behaviour	4.15787	0.0183797
RONZAEMNMFQXRA-UHFFFAOYSA-N	Abnormal behaviour	3.26537	3.47176e-28
RTHCYVBBDHJXIQ-UHFFFAOYSA-N	Abnormal behaviour	5.15176	6.53647e-219
RTXOFQZKPXMALH-GHXIOONMSA-N	Abnormal behaviour	3.76064	0.000672854
RTXOFQZKPXMALH-RWFJUVPESA-N	Abnormal behaviour	4.98426	0.00301782
RWSOTUBLDIXVET-UHFFFAOYSA-N	Abnormal behaviour	2.42269	4.5195e-06
SHGAZHPCJJPHSC-XFYACQKRSA-N	Abnormal behaviour	2.90759	7.2747e-83
SJZRECIVHVDYJC-UHFFFAOYSA-M	Abnormal behaviour	2.22849	2.61516e-16
SNPPWIUOZRMYNY-UHFFFAOYSA-N	Abnormal behaviour	2.01116	3.39377e-20
STECJAGHUSJQJN-UHFFFAOYSA-N	Abnormal behaviour	6.29259	4.21369e-38
TZFNLOMSOLWIDK-JTQLQIEISA-N	Abnormal behaviour	3.23223	8.25631e-23
UBQNRHZMVUUOMG-UHFFFAOYSA-N	Abnormal behaviour	3.00095	0.00733325
UCHDWCPVSPXUMX-TZIWLTJVSA-M	Abnormal behaviour	20.7721	0
UGJMXCAKCUNAIE-UHFFFAOYSA-N	Abnormal behaviour	2.96364	1.47497e-66
UHSKFQJFRQCDBE-UHFFFAOYSA-N	Abnormal behaviour	4.46795	3.49392e-57
URKOMYMAXPYINW-UHFFFAOYSA-N	Abnormal behaviour	2.94027	2.28321e-130
VGKDLMBJGBXTGI-SJCJKPOMSA-N	Abnormal behaviour	3.7674	7.34915e-214
VHGCDTVCOLNTBX-QGZVFWFLSA-N	Abnormal behaviour	16.5143	0
VOBHXZCDAVEXEY-JSGCOSHPSA-N	Abnormal behaviour	7.43573	1.71138e-195
VPPJLAIAVCUEMN-GFCCVEGCSA-N	Abnormal behaviour	4.57643	2.22056e-39
VREFGVBLTWBCJP-UHFFFAOYSA-N	Abnormal behaviour	2.30237	7.96273e-11
VSZGPKBBMSAYNT-RRFJBIMHSA-N	Abnormal behaviour	23.8887	0
WSEQXVZVJXJVFP-FQEVSTJZSA-N	Abnormal behaviour	5.38359	4.72328e-126
WSEQXVZVJXJVFP-UHFFFAOYSA-N	Abnormal behaviour	2.5062	2.2368e-24
WTDRDQBEARUVNC-LURJTMIESA-N	Abnormal behaviour	3.19623	6.81447e-22
XEEQGYMUWCZPDN-UHFFFAOYSA-N	Abnormal behaviour	8.18853	1.635e-105
XSVMFMHYUFZWBK-NSHDSACASA-N	Abnormal behaviour	6.54285	1.88151e-232
YFGHCGITMMYXAQ-UHFFFAOYSA-N	Abnormal behaviour	2.8355	8.56812e-13
YLJREFDVOIBQDA-UHFFFAOYSA-N	Abnormal behaviour	9.383	9.40684e-48
ZAFYATHCZYHLPB-UHFFFAOYSA-N	Abnormal behaviour	14.1952	0
ZCVMWBYGMWKGHF-UHFFFAOYSA-N	Abnormal behaviour	2.29317	2.65366e-06
ZEUITGRIYCTCEM-KRWDZBQOSA-N	Abnormal behaviour	3.60527	8.87814e-193
ZKLPARSLTMPFCP-UHFFFAOYSA-N	Abnormal behaviour	2.47407	8.43526e-21
ADEBPBSSDYVVLD-UHFFFAOYSA-N	Abnormal dreams	2.66443	0.000398335
AGOYDEPGAOXOCK-KCBOHYOISA-N	Abnormal dreams	2.23796	0.000865565
AHOUBRCZNHFOSL-UHFFFAOYSA-N	Abnormal dreams	9.26545	0
AHOUBRCZNHFOSL-YOEHRIQHSA-N	Abnormal dreams	5.7342	1.06951e-78
Bacillus of Calmette and Guerin	Abnormal dreams	1.6975	1.22643e-07
BYBLEWFAAKGYCD-UHFFFAOYSA-N	Abnormal dreams	9.37577	0
GBBSUAFBMRNDJC-INIZCTEOSA-N	Abnormal dreams	4.52228	1.52605e-62
JFVZFKDSXNQEJW-CQSZACIVSA-N	Abnormal dreams	6.75071	4.55629e-173
JQSHBVHOMNKWFT-UHFFFAOYSA-N	Abnormal dreams	41.3606	0
JYTNQNCOQXFQPK-MRXNPFEDSA-N	Abnormal dreams	32.3493	0
KUCQYCKVKVOKAY-CTYIDZIISA-N	Abnormal dreams	8.0948	1.68112e-64
KYYIDSXMWOZKMP-UHFFFAOYSA-N	Abnormal dreams	5.67593	2.27319e-147
PHLBKPHSAVXXEF-UHFFFAOYSA-N	Abnormal dreams	3.64736	4.13157e-05
PNVNVHUZROJLTJ-UHFFFAOYSA-N	Abnormal dreams	5.34986	3.35583e-240
QWCRAEMEVRGPNT-UHFFFAOYSA-N	Abnormal dreams	3.1748	0.0399404
RMUCZJUITONUFY-UHFFFAOYSA-N	Abnormal dreams	5.15825	2.58538e-07
RONZAEMNMFQXRA-UHFFFAOYSA-N	Abnormal dreams	3.97605	1.19422e-35
RTHCYVBBDHJXIQ-UHFFFAOYSA-N	Abnormal dreams	2.03259	4.8095e-05
RYMZZMVNJRMUDD-HGQWONQESA-N	Abnormal dreams	1.58251	0.0370826
SGEGOXDYSFKCPT-UHFFFAOYSA-N	Abnormal dreams	12.0647	5.46113e-177
SJZRECIVHVDYJC-UHFFFAOYSA-M	Abnormal dreams	5.92396	4.52582e-233
SNICXCGAKADSCV-JTQLQIEISA-N	Abnormal dreams	4.17805	8.65868e-122
SNPPWIUOZRMYNY-UHFFFAOYSA-N	Abnormal dreams	1.96544	2.82619e-11
SSOLNOMRVKKSON-UHFFFAOYSA-N	Abnormal dreams	9.77829	5.80415e-83
UCHDWCPVSPXUMX-TZIWLTJVSA-M	Abnormal dreams	8.24098	0
UHSKFQJFRQCDBE-UHFFFAOYSA-N	Abnormal dreams	2.64647	3.94948e-05
URKOMYMAXPYINW-UHFFFAOYSA-N	Abnormal dreams	1.6975	1.22643e-07
VGKDLMBJGBXTGI-SJCJKPOMSA-N	Abnormal dreams	3.03866	5.77775e-79
VHGCDTVCOLNTBX-QGZVFWFLSA-N	Abnormal dreams	2.37585	2.92439e-15
VRBKIVRKKCLPHA-UHFFFAOYSA-N	Abnormal dreams	5.38954	1.86804e-46
WSEQXVZVJXJVFP-FQEVSTJZSA-N	Abnormal dreams	2.73381	9.15292e-10
WSEQXVZVJXJVFP-UHFFFAOYSA-N	Abnormal dreams	3.03875	6.57772e-33
XEEQGYMUWCZPDN-UHFFFAOYSA-N	Abnormal dreams	21.6597	0
XPOQHMRABVBWPR-ZDUSSCGKSA-N	Abnormal dreams	16.3063	0
XQSPYNMVSIKCOC-NTSWFWBYSA-N	Abnormal dreams	9.64883	1.13477e-268
YIBOMRUWOWDFLG-ONEGZZNKSA-N	Abnormal dreams	6.00648	7.76791e-11
YLXDSYKOBKBWJQ-LBPRGKRZSA-N	Abnormal dreams	15.8701	0
ZAFYATHCZYHLPB-UHFFFAOYSA-N	Abnormal dreams	3.85039	1.15415e-37
ZEUITGRIYCTCEM-KRWDZBQOSA-N	Abnormal dreams	4.93646	0
ZKLPARSLTMPFCP-UHFFFAOYSA-N	Abnormal dreams	2.14541	3.92546e-06
AGOYDEPGAOXOCK-KCBOHYOISA-N	Abnormal faeces	4.08476	2.46742e-07
AHLBNYSZXLDEJQ-FWEHEUNISA-N	Abnormal faeces	23.0044	0
CIUSIIWVMHENRE-OLNBODJMSA-N	Abnormal faeces	5.0348	3.91189e-13
GMFOYLQJZUFMSC-SPKBELHCSA-N	Abnormal faeces	7.00892	6.02572e-09
HZZVJAQRINQKSD-PBFISZAISA-M	Abnormal faeces	5.26331	1.87645e-14
ITNKVODZACVXDS-YNUSHXQLSA-N	Abnormal faeces	7.70755	3.38037e-27
JCSJTDYCNQHPRJ-MMDFAQQLSA-N	Abnormal faeces	8.21774	5.29906e-16
JSWZEAMFRNKZNL-UHFFFAOYSA-N	Abnormal faeces	22.8882	0
KBOPZPXVLCULAV-UHFFFAOYSA-N	Abnormal faeces	8.69104	5.78336e-35
KWGRBVOPPLSCSI-WCBMZHEXSA-N	Abnormal faeces	8.22146	1.56843e-111
LSQZJLSUYDQPKJ-NJBDSQKTSA-M	Abnormal faeces	5.71032	4.38105e-17
LSQZJLSUYDQPKJ-NJBDSQKTSA-N	Abnormal faeces	4.08867	4.92042e-14
MJIHNNLFOKEZEW-UHFFFAOYSA-N	Abnormal faeces	4.56721	5.25315e-05
MQTOSJVFKKJCRP-OHJWJPDZSA-N	Abnormal faeces	3.62305	0.000385908
NZCRJKRKKOLAOJ-XRCRFVBUSA-N	Abnormal faeces	7.52901	2.36442e-11
PVNIIMVLHYAWGP-UHFFFAOYSA-N	Abnormal faeces	2.5874	5.35141e-09
RDOIQAHITMMDAJ-UHFFFAOYSA-N	Abnormal faeces	17.1933	1.80322e-190
RRGUKTPIGVIEKM-UHFFFAOYSA-N	Abnormal faeces	5.49645	1.41306e-05
RTXOFQZKPXMALH-GHXIOONMSA-N	Abnormal faeces	20.8165	2.51895e-161
RWTNPBWLLIMQHL-UHFFFAOYSA-N	Abnormal faeces	9.8416	8.38682e-139
SUBDBMMJDZJVOS-UHFFFAOYSA-N	Abnormal faeces	4.3052	8.74368e-26
Trastuzumab	Abnormal faeces	11.9501	8.75565e-78
XUFQPHANEAPEMJ-UHFFFAOYSA-N	Abnormal faeces	14.7882	3.35279e-155
ZVGNESXIJDCBKN-ISRBBTIVSA-N	Abnormal faeces	14.2678	1.14821e-69
DBEPLOCGEIEOCV-WSBQPABSSA-N	Abnormal loss of weight	5.76095	9.08106e-10
DUGOZIWVEXMGBE-UHFFFAOYSA-N	Abnormal loss of weight	4.15966	7.48528e-10
GSDSWSVVBLHKDQ-JTQLQIEISA-N	Abnormal loss of weight	3.50141	0.00021925
JCSJTDYCNQHPRJ-MMDFAQQLSA-N	Abnormal loss of weight	22.4879	1.186e-190
KBOPZPXVLCULAV-UHFFFAOYSA-N	Abnormal loss of weight	14.6796	1.21374e-88
KGFYHTZWPPHNLQ-AWEZNQCLSA-N	Abnormal loss of weight	7.07689	6.06194e-94
KJADKKWYZYXHBB-XBWDGYHZSA-N	Abnormal loss of weight	10.8632	1.66351e-86
KSGXQBZTULBEEQ-UHFFFAOYSA-N	Abnormal loss of weight	5.02416	1.35533e-38
KWTWDQCKEHXFFR-SMDDNHRTSA-N	Abnormal loss of weight	6.70618	2.28415e-08
LERNTVKEWCAPOY-UHFFFAOYSA-N	Abnormal loss of weight	11.5272	0
LFQSCWFLJHTTHZ-UHFFFAOYSA-N	Abnormal loss of weight	27.6859	0
LTXREWYXXSTFRX-QGZVFWFLSA-N	Abnormal loss of weight	14.7841	7.94572e-81
MFFMDFFZMYYVKS-SECBINFHSA-N	Abnormal loss of weight	4.20624	3.27186e-11
NDAUXUAQIAJITI-UHFFFAOYSA-N	Abnormal loss of weight	7.80525	8.72663e-73
OBWASQILIWPZMG-QZMOQZSNSA-N	Abnormal loss of weight	21.2008	1.82815e-187
OEXHQOGQTVQTAT-UHFFFAOYSA-N	Abnormal loss of weight	17.2897	7.01078e-218
OGSPWJRAVKPPFI-UHFFFAOYSA-N	Abnormal loss of weight	4.9146	9.97192e-23
PJMPHNIQZUBGLI-UHFFFAOYSA-N	Abnormal loss of weight	12.7775	0
PMXMIIMHBWHSKN-UHFFFAOYSA-N	Abnormal loss of weight	4.37318	1.43995e-06
SEERZIQQUAZTOL-ANMDKAQQSA-N	Abnormal loss of weight	4.9146	9.97192e-23
UVIQSJCZCSLXRZ-HMMZIKKISA-N	Abnormal loss of weight	7.37339	4.27811e-17
VOBHXZCDAVEXEY-JSGCOSHPSA-N	Abnormal loss of weight	20.3205	5.42161e-221
XZXHXSATPCNXJR-ZIADKAODSA-N	Abnormal loss of weight	18.9852	2.52403e-140
ZKLPARSLTMPFCP-UHFFFAOYSA-N	Abnormal loss of weight	4.3681	1.09482e-07
ADDZHRRCUWNSCS-UHFFFAOYSA-N	Abnormal sensation in eye	11.0732	8.9126e-45
AQOKCDNYWBIDND-FTOWTWDKSA-N	Abnormal sensation in eye	26.2153	0
BLJRIMJGRPQVNF-SNVBAGLBSA-N	Abnormal sensation in eye	17.2569	4.98897e-127
BNRNXUUZRGQAQC-UHFFFAOYSA-N	Abnormal sensation in eye	2.88603	5.16626e-05
DMKSVUSAATWOCU-HROMYWEYSA-N	Abnormal sensation in eye	19.7614	1.30733e-159
FAQLAUHZSGTTLN-UHFFFAOYSA-N	Abnormal sensation in eye	6.88796	5.8525e-32
GGXICVAJURFBLW-CEYXHVGTSA-N	Abnormal sensation in eye	15.1276	6.8477e-163
IAVUPMFITXYVAF-XPUUQOCRSA-N	Abnormal sensation in eye	8.908	8.49269e-20
IJHNSHDBIRRJRN-UHFFFAOYSA-N	Abnormal sensation in eye	22.745	2.47196e-192
KJADKKWYZYXHBB-XBWDGYHZSA-N	Abnormal sensation in eye	7.70176	3.5256e-42
KKGQTZUTZRNORY-UHFFFAOYSA-N	Abnormal sensation in eye	5.0965	9.16904e-26
KYYIDSXMWOZKMP-UHFFFAOYSA-N	Abnormal sensation in eye	5.58702	5.32408e-18
MKPLKVHSHYCHOC-AHTXBMBWSA-N	Abnormal sensation in eye	25.839	3.92186e-280
MWTBKTRZPHJQLH-UHFFFAOYSA-N	Abnormal sensation in eye	11.5018	2.15376e-53
PMATZTZNYRCHOR-CGLBZJNRSA-N	Abnormal sensation in eye	15.0088	0
SECKRCOLJRRGGV-UHFFFAOYSA-N	Abnormal sensation in eye	4.89614	0.000287832
SOCTUWSJJQCPFX-UHFFFAOYSA-N	Abnormal sensation in eye	6.97637	1.19679e-32
VYPSYNLAJGMNEJ-UHFFFAOYSA-N	Abnormal sensation in eye	6.89365	5.28545e-32
WOXKDUGGOYFFRN-IIBYNOLFSA-N	Abnormal sensation in eye	5.68563	2.61626e-20
WSNODXPBBALQOF-VEJSHDCNSA-N	Abnormal sensation in eye	13.3064	1.00611e-80
XTULMSXFIHGYFS-VLSRWLAYSA-N	Abnormal sensation in eye	6.71223	2.16254e-08
XYLJNLCSTIOKRM-UHFFFAOYSA-N	Abnormal sensation in eye	19.2286	1.26281e-151
ZEUITGRIYCTCEM-KRWDZBQOSA-N	Abnormal sensation in eye	3.27858	5.54231e-10
ZJSGEQUSOJAXBX-UHFFFAOYSA-N	Abnormal sensation in eye	23.8784	6.15102e-214
DQCKKXVULJGBQN-XFWGSAIBSA-N	Abscess	4.83668	2.23e-05
GHXZTYHSJHQHIJ-UHFFFAOYSA-N	Abscess	5.81394	6.73119e-06
JXLYSJRDGCGARV-CFWMRBGOSA-N	Abscess	8.53189	2.01507e-18
KASDHRXLYQOAKZ-UURIOSKDSA-N	Abscess	4.80783	0.0444679
MNDGNVYXIHWJOQ-WYBUKLRJSA-N	Abscess	9.92092	6.86209e-75
NMUSYJAQQFHJEW-KVTDHHQDSA-N	Abscess	3.38327	0.00478708
OGSPWJRAVKPPFI-UHFFFAOYSA-N	Abscess	15.0432	0
OIGNJSKKLXVSLS-VWUMJDOOSA-N	Abscess	4.26159	0.000202601
PLBHSZGDDKCEHR-UHFFFAOYSA-N	Abscess	5.56075	1.43671e-06
PMATZTZNYRCHOR-CGLBZJNRSA-N	Abscess	2.48582	2.31154e-06
QFJCIRLUMZQUOT-HPLJOQBZSA-N	Abscess	3.50577	0.000535215
RFHAOTPXVQNOHP-UHFFFAOYSA-N	Abscess	3.9196	9.49675e-12
SEERZIQQUAZTOL-ANMDKAQQSA-N	Abscess	15.0432	0
SHGAZHPCJJPHSC-XFYACQKRSA-N	Abscess	2.82779	3.55762e-18
UREBDLICKHMUKA-DVTGEIKXSA-N	Abscess	6.58619	6.60589e-08
VHRSUDSXCMQTMA-PJHHCJLFSA-N	Abscess	4.28366	0.00745039
WRUUGTRCQOWXEG-UHFFFAOYSA-L	Abscess	17.8273	0
XRASPMIURGNCCH-UHFFFAOYSA-N	Abscess	5.73831	2.88888e-203
SHGAZHPCJJPHSC-XFYACQKRSA-N	Abscess intestinal	14.1288	2.36318e-180
CAKRAHQRJGUPIG-UHFFFAOYSA-M	Abscess jaw	24.6994	2.58414e-231
Factor VIIa	Abscess jaw	14.388	1.97524e-71
IIDJRNMFWXDHID-UHFFFAOYSA-N	Abscess jaw	14.388	1.97524e-71
OGSPWJRAVKPPFI-UHFFFAOYSA-N	Abscess jaw	33.8523	0
SEERZIQQUAZTOL-ANMDKAQQSA-N	Abscess jaw	33.8523	0
WRUUGTRCQOWXEG-UHFFFAOYSA-L	Abscess jaw	96.7813	0
XRASPMIURGNCCH-UHFFFAOYSA-N	Abscess jaw	50.8593	0
LTMHDMANZUZIPE-PUGKRICDSA-N	Abscess limb	5.05857	0.000394386
OGSPWJRAVKPPFI-UHFFFAOYSA-N	Abscess limb	7.54811	7.41478e-46
Reteplase	Abscess limb	3.41632	1.45101e-08
RZJQGNCSTQAWON-UHFFFAOYSA-N	Abscess limb	3.41632	1.45101e-08
SEERZIQQUAZTOL-ANMDKAQQSA-N	Abscess limb	7.54811	7.41478e-46
WRUUGTRCQOWXEG-UHFFFAOYSA-L	Abscess limb	6.88515	4.36684e-09
OGSPWJRAVKPPFI-UHFFFAOYSA-N	Abscess neck	12.239	5.50504e-51
SEERZIQQUAZTOL-ANMDKAQQSA-N	Abscess neck	12.239	5.50504e-51
WRUUGTRCQOWXEG-UHFFFAOYSA-L	Abscess neck	19.5486	3.22447e-197
XRASPMIURGNCCH-UHFFFAOYSA-N	Abscess neck	6.17671	6.17179e-09
AZSNMRSAGSSBNP-XPNPUAGNSA-N	Acarodermatitis	19.0955	7.99632e-226
LNPDTQAFDNKSHK-UHFFFAOYSA-N	Acarodermatitis	5.71423	0.00161503
OGSPWJRAVKPPFI-UHFFFAOYSA-N	Acarodermatitis	5.3231	5.10285e-05
SEERZIQQUAZTOL-ANMDKAQQSA-N	Acarodermatitis	5.3231	5.10285e-05
XOFYZVNMUHMLCC-ZPOLXVRWSA-N	Acarodermatitis	7.10023	1.11237e-09
ACWBQPMHZXGDFX-QFIPXVFZSA-N	Accident	4.00034	4.45166e-38
AYXYPKUFHZROOJ-ZETCQYMHSA-N	Accident	1.97738	3.61536e-05
Bacillus of Calmette and Guerin	Accident	2.14224	1.9426e-05
BNRNXUUZRGQAQC-UHFFFAOYSA-N	Accident	2.31449	6.46955e-06
BQJCRHHNABKAKU-WEJBZDALSA-O	Accident	6.76019	1.21248e-57
BRUQQQPBMZOVGD-XFKAJCMBSA-N	Accident	5.71326	4.48715e-120
CJOFXWAVKWHTFT-XSFVSMFZSA-N	Accident	4.66364	0.0279109
DHHVAGZRUROJKS-UHFFFAOYSA-N	Accident	3.87063	1.22515e-07
GZUITABIAKMVPG-UHFFFAOYSA-N	Accident	10.8399	2.91992e-204
HEMJJKBWTPKOJG-UHFFFAOYSA-N	Accident	4.73524	0.0173246
HTIQEAQVCYTUBX-UHFFFAOYSA-N	Accident	5.54752	1.94265e-121
JZUFKLXOESDKRF-UHFFFAOYSA-N	Accident	2.53106	0.000580099
KFZMGEQAYNKOFK-UHFFFAOYSA-N	Accident	7.56584	1.51077e-11
KTUFNOKKBVMGRW-UHFFFAOYSA-N	Accident	2.64173	8.14564e-08
KVWDHTXUZHCGIO-UHFFFAOYSA-N	Accident	2.78823	5.96085e-13
MJIHNNLFOKEZEW-UHFFFAOYSA-N	Accident	6.5192	4.44267e-28
RTHCYVBBDHJXIQ-UHFFFAOYSA-N	Accident	2.80579	0.000111539
RUZYUOTYCVRMRZ-UHFFFAOYSA-N	Accident	4.65158	1.79747e-13
SJZRECIVHVDYJC-UHFFFAOYSA-M	Accident	2.62696	0.00213646
TVYLLZQTGLZFBW-ZBFHGGJFSA-N	Accident	3.16132	0.00479316
UGJMXCAKCUNAIE-UHFFFAOYSA-N	Accident	2.31618	0.0295451
URKOMYMAXPYINW-UHFFFAOYSA-N	Accident	2.14224	1.9426e-05
VGKDLMBJGBXTGI-SJCJKPOMSA-N	Accident	2.78759	3.13861e-15
VRBKIVRKKCLPHA-UHFFFAOYSA-N	Accident	3.93801	0.00342527
WSEQXVZVJXJVFP-UHFFFAOYSA-N	Accident	7.91389	2.11484e-133
XRASPMIURGNCCH-UHFFFAOYSA-N	Accident	2.44061	4.63204e-10
XUKUURHRXDUEBC-KAYWLYCHSA-M	Accident	1.99945	2.14416e-05
BFDWBSRJQZPEEB-UHFFFAOYSA-L	Accidental exposure to product	6.45644	9.57229e-15
BLJRIMJGRPQVNF-SNVBAGLBSA-N	Accidental exposure to product	3.97873	3.14464e-10
BQJCRHHNABKAKU-WEJBZDALSA-O	Accidental exposure to product	2.76125	2.46964e-09
BRUQQQPBMZOVGD-XFKAJCMBSA-N	Accidental exposure to product	2.01732	4.40893e-10
BYJAVTDNIXVSPW-UHFFFAOYSA-N	Accidental exposure to product	15.1354	7.2313e-78
CBGUOGMQLZIXBE-XGQKBEPLSA-N	Accidental exposure to product	7.13814	6.99314e-12
CIUSIIWVMHENRE-OLNBODJMSA-N	Accidental exposure to product	2.71847	3.2258e-06
CYDRXTMLKJDRQH-UHFFFAOYSA-N	Accidental exposure to product	18.7363	4.72991e-204
DBEPLOCGEIEOCV-WSBQPABSSA-N	Accidental exposure to product	4.43537	1.10018e-33
DCOPUUMXTXDBNB-UHFFFAOYSA-M	Accidental exposure to product	2.29572	5.0138e-05
DKYWVDODHFEZIM-UHFFFAOYSA-N	Accidental exposure to product	4.96449	0.00356302
DPYMFVXJLLWWEU-UHFFFAOYSA-N	Accidental exposure to product	10.034	1.88029e-33
DUGOZIWVEXMGBE-UHFFFAOYSA-N	Accidental exposure to product	4.58034	2.47974e-112
DXGLGDHPHMLXJC-UHFFFAOYSA-N	Accidental exposure to product	2.54661	5.46569e-50
FMJSMJQBSVNSBF-UHFFFAOYSA-N	Accidental exposure to product	2.65019	1.65795e-53
FMRHJJZUHUTGKE-UHFFFAOYSA-N	Accidental exposure to product	2.81089	6.23864e-64
FRPHFZCDPYBUAU-UHFFFAOYSA-N	Accidental exposure to product	5.2324	0.00259153
FUSNMLFNXJSCDI-UHFFFAOYSA-N	Accidental exposure to product	11.9473	3.48386e-43
FZWBNHMXJMCXLU-UHFFFAOYSA-N	Accidental exposure to product	9.9485	7.39287e-28
GHXZTYHSJHQHIJ-UHFFFAOYSA-N	Accidental exposure to product	10.7468	1.11083e-62
HSRJKNPTNIJEKV-UHFFFAOYSA-N	Accidental exposure to product	2.44763	5.93479e-06
HYPPXZBJBPSRLK-UHFFFAOYSA-O	Accidental exposure to product	6.53623	1.56189e-06
IAKHMKGGTNLKSZ-INIZCTEOSA-N	Accidental exposure to product	6.9784	2.08149e-18
JBIWCJUYHHGXTC-UHFFFAOYSA-N	Accidental exposure to product	4.12515	3.39993e-11
JJICLMJFIKGAAU-UHFFFAOYSA-M	Accidental exposure to product	16.3523	2.0604e-97
JQHSICYDUHCXOA-UHFFFAOYSA-N	Accidental exposure to product	10.3858	5.03121e-30
JRWSSAMKYDVNSM-VURMDHGXSA-N	Accidental exposure to product	12.647	0
JWBOIMRXGHLCPP-UHFFFAOYSA-N	Accidental exposure to product	9.2024	1.28293e-21
JWJOTENAMICLJG-QWBYCMEYSA-N	Accidental exposure to product	4.78667	1.10084e-34
[truncated: 109,510 more rows]

## Sheet: month-resolved ingredient-ADR
ingredient	adr	p-val - num sig. months	p-val - num insig. months	q-val - num sig. months	q-val - num insig. months
[truncated: 104,961 more rows]
